# Supplementary material for: Meta‐analysis and Consolidation of Farnesoid X Receptor Chromatin Immunoprecipitation Sequencing Data Across Different Species and Conditions
Source: Hepatol Commun. 2021 Jul 1;5(10):1721–36. doi: 10.1002/hep4.1749 (PMC8485886; doi:10.1002/hep4.1749)
Supplement: Supplementary file 26 — Table S1‐S8 [file HEP4-5-1721-s002.xlsx]

## Sheet: Suppl.Table 1
Suppl. Table 1: Overview of public FXR data sets
SampleID	StudyID	Tissue	Factor	Condition	Treatment	Species	Strain	Anti-Body	Ref
M_NORM_VEH_TO_1	M_TO	Liver	FXR	Normal	No Treatment	mus musculus	C57BL6	sc-13063	[6]
M_NORM_GW4_GG_1	M_GG	Liver	FXR	Normal	GW4064	mus musculus	C57BL/6	H-130x, Santa Cruz	[4]
M_NORM_GW4_GG_2	M_GG	Intestine	FXR	Normal	GW4064	mus musculus	C57BL/6	H-130x, Santa Cruz	[4]
M_NORM_VEH_JK_1	M_JK	Liver	FXR	Normal	No Treatment	mus musculus	BALB/c	sc-1204 and sc-13063	[5]
M_NORM_GW4_JK_2	M_JK	Liver	FXR	Normal	GW4064	mus musculus	BALB/c	sc-1204 and sc-13063	[5]
M_OBES_veh_JK_3	M_JK	Liver	FXR	Obese	No Treatment	mus musculus	BALB/c	sc-1204 and sc-13063	[5]
M_OBES_GW4_JK_4	M_JK	Liver	FXR	Obese	GW4064	mus musculus	BALB/c	sc-1204 and sc-13063	[5]
M_NORM_VEH_PL_1	M_PL	Liver	FXR	Normal	No Treatment	mus musculus	C57BL6/J	sc-13063	[8]
M_NORM_TCA_PL_2	M_PL	Liver	FXR	Normal	TCA	mus musculus	C57BL6/J	sc-13063	[8]
M_NORM_MET_PL_3	M_PL	Liver	FXR	Normal	Metformin	mus musculus	C57BL6/J	sc-13063	[8]
M_NORM_T+M_PL_4	M_PL	Liver	FXR	Normal	TCA+Metformin	mus musculus	C57BL6/J	sc-13063	[8]
M_NORM_OCA_SK_1	M_SK	Liver	FXR	Normal	OCA	mus musculus	C57BL/6	sc-13063	[7]
M_NORM_OCA_SK_2	M_SK	Liver	FXR	Normal	OCA	mus musculus	C57BL/6	sc-13063	[7]
M_NORM_VEH_SK_3	M_SK	Liver	FXR	Normal	No Treatment	mus musculus	C57BL/6	sc-13063	[7]
M_NORM_VEH_SK_4	M_SK	Liver	FXR	Normal	No Treatment	mus musculus	C57BL/6	sc-13063	[7]
R_NORM_SH1_JS_1	R_JS	Liver	FXR	Normal	sham 1Day	rattus norvegicus	CD-IGS (SD)	sc-13063	[10]
R_NORM_SH5_JS_2	R_JS	Liver	FXR	Normal	sham 5Day	rattus norvegicus	CD-IGS (SD)	sc-13063	[10]
R_NORM_SHE_JS_3	R_JS	Liver	FXR	Normal	sham 14Day	rattus norvegicus	CD-IGS (SD)	sc-13063	[10]
R_CHOL_BD1_JS_4	R_JS	Liver	FXR	Cholestasis	BDL 1Day	rattus norvegicus	CD-IGS (SD)	sc-13063	[10]
R_CHOL_BD5_JS_5	R_JS	Liver	FXR	Cholestasis	BDL 5Day	rattus norvegicus	CD-IGS (SD)	sc-13063	[10]
R_CHOL_BDE_JS_6	R_JS	Liver	FXR	Cholestasis	BDL 14Day	rattus norvegicus	CD-IGS (SD)	sc-13063	[10]
H_NORM_VEH_GG_1	H_GG	Liver	FXR	Normal	No Treatment	homo sapiens	primary human hepatocytes	sc-1204x and sc-13063x	[9]
H_NORM_GW4_GG_2	H_GG	Liver	FXR	Normal	GW4064	homo sapiens	primary human hepatocytes	sc-1204x and sc-13063x	[9]
H_NORM_VEH_MW_1	H_MW	Liver	FXR	Normal	No Treatment	homo sapiens	liver biopsy	sc-13063	[11]
H_CHOL_VEH_MW_2	H_MW	Liver	FXR	Cholestasis	No Treatment	homo sapiens	liver biopsy	sc-13063	[11]

## Sheet: Suppl. Table 2
Suppl. Table 2: Comparison of the mapping statistic for the M_JK samples.
Sample		mm10	BALB/c
M_NORM_VEH_1	unaligned	26.39%	26.76%
	aligned exactly 1 time	56.11%	57.36%
	aligned > 1 times	17.50%	15.88%
M_NORM_GW4_2	unaligned	29.41%	29.45%
	aligned exactly 1 time	50.67%	52.12%
	aligned > 1 times	19.92%	18.43%
M_OBES_VEH_3	unaligned	12.63%	13.53%
	aligned exactly 1 time	62.99%	65.01%
	aligned > 1 times	24.38%	21.46%
M_OBES_GW4_4	unaligned	20.12%	21.56%
	aligned exactly 1 time	57.23%	59.04%
	aligned > 1 times	22.65%	19.40%

## Sheet: Suppl. Table 3
Suppl. Table 3: Baseline quality criteria of individual FXR ChIP-seq data sets.
Quality metric	TMR	UMR/TNR	UMR/TMR	NRF	PBC1	PBC2	NSC	RSC	FRiP	%fc>5
Quality guideline cutoffs	good: >20,000,000	>50%	>50%	good: >80%	good: >80%	good: >3.0	>1.05	>0.80	>1.0%	>>
	moderate: >10,000,000			moderate: >50%	moderate: >50%	moderate: >1.0
M_TO	good: 0/1	-	-	-	good: 1/1	good: 1/1	-	-	0/4	94%-100%
	moderate: 0/1				moderate: 0/1	moderate: 0/1
M_GG	-	-	-	-	-	-	-	-	-	-
M_JK	good: 0/4	4/4	4/4	good: 0/4	good: 0/4	good: 4/4	4/4	0/4	27/32	11%-96%
	moderate: 0/4			moderate: 1/4	moderate: 2/4	moderate: 0/4
M_PL	good: 1/4	4/4	4/4	good: 4/4	good: 1/4	good: 4/4	0/4	0/4	16/16	62%-95%
	moderate: 3/4			moderate: 0/4	moderate: 3/4	moderate: 0/4
M_SK	good: 0/4	4/4	4/4	good: 2/4	good: 0/4	good: 4/4	0/4	0/4	15/32	77%-99%
	moderate: 3/4			moderate: 2/4	moderate: 4/4	moderate: 0/4
R_JS	good: 0/4	4/6	6/6	good: 1/6	good: 1/6	good: 4/6	6/6	6/6	24/24	66%-91%
	moderate: 4/6			moderate: 5/6	moderate: 5/6	moderate: 2/6
H_GG	good: 0/2	2/2	2/2	good: 2/2	good: 2/2	good: 2/2	2/2	2/2	8/16	83%-94%
	moderate: 2/2			moderate: 0/2	moderate: 0/2	moderate: 0/2
H_MW	good: 0/2	2/2	2/2	good: 1/2	good: 0/2	good: 1/2	2/2	2/2	22/24	61%-94%
	moderate: 0/2			moderate: 0/2	moderate: 1/2	moderate: 1/2
# Total number of deduplicated mapped reads (TMR) # Ratio of uniquely mapped reads to total number of reads (UMR/TNR) # Ratio of uniquely mapped reads to total number of mapped reads (UMR/TMR) # Non-Redundant Fraction (NRF) # PCR Bottleneck Coefficient 1 (PCB1) # PCR Bottleneck Coefficient 2 (PCB2) # Normalized Strand Cross-correlation coefficient (NSC) # Relative Strand Cross-correlation coeffic…

## Sheet: Suppl Table 4
Suppl. Table 4: Impact of control sample, q-value, fragment size and genome size on called peaks.
Data set	Sample	Control	qvalue	Fragment size	Fragment size (bp)	Genome size	#Called peaks	#Filtered peaks	# Assigned genes
H_GG	H_NORM_VEH_GG_1	IgG	0.01	-	-	2450000000	741	716	424
H_GG	H_NORM_VEH_GG_1	IgG	0.01	-	-	2700000000	771	746	437
H_GG	H_NORM_VEH_GG_1	IgG	0.05	-	-	2450000000	953	920	523
H_GG	H_NORM_VEH_GG_1	IgG	0.05	-	-	2700000000	953	920	523
H_GG	H_NORM_VEH_GG_1	NoControl	0.01	-	-	2450000000	1085	854	446
H_GG	H_NORM_VEH_GG_1	NoControl	0.01	-	-	2700000000	1109	877	455
H_GG	H_NORM_VEH_GG_1	NoControl	0.05	-	-	2450000000	1333	1077	554
H_GG	H_NORM_VEH_GG_1	NoControl	0.05	-	-	2700000000	1394	1132	581
H_GG	H_NORM_GW4_GG_2	IgG	0.01	-	-	2450000000	1681	1646	828
H_GG	H_NORM_GW4_GG_2	IgG	0.01	-	-	2700000000	1681	1646	828
H_GG	H_NORM_GW4_GG_2	IgG	0.05	-	-	2450000000	2029	1982	993
H_GG	H_NORM_GW4_GG_2	IgG	0.05	-	-	2700000000	2029	1982	993
H_GG	H_NORM_GW4_GG_2	NoControl	0.01	-	-	2450000000	1918	1670	814
H_GG	H_NORM_GW4_GG_2	NoControl	0.01	-	-	2700000000	1946	1697	826
H_GG	H_NORM_GW4_GG_2	NoControl	0.05	-	-	2450000000	2379	2099	1018
H_GG	H_NORM_GW4_GG_2	NoControl	0.05	-	-	2700000000	2379	2099	1018
H_MW	H_NORM_VEH_MW_1	IgG	0.01	est	215	2450000000	1684	1666	1352
H_MW	H_NORM_VEH_MW_1	IgG	0.01	est	215	2700000000	1684	1666	1352
H_MW	H_NORM_VEH_MW_1	IgG	0.01	set	200	2450000000	1637	1622	1299
H_MW	H_NORM_VEH_MW_1	IgG	0.01	set	200	2700000000	1637	1622	1299
H_MW	H_NORM_VEH_MW_1	IgG	0.05	est	215	2450000000	4181	4155	3020
H_MW	H_NORM_VEH_MW_1	IgG	0.05	est	215	2700000000	4181	4155	3020
H_MW	H_NORM_VEH_MW_1	IgG	0.05	set	200	2450000000	4301	4279	3073
H_MW	H_NORM_VEH_MW_1	IgG	0.05	set	200	2700000000	4301	4279	3073
H_MW	H_NORM_VEH_MW_1	Input	0.01	est	215	2450000000	9640	9443	6654
H_MW	H_NORM_VEH_MW_1	Input	0.01	est	215	2700000000	14724	14528	8384
H_MW	H_NORM_VEH_MW_1	Input	0.01	set	200	2450000000	8201	8011	5860
H_MW	H_NORM_VEH_MW_1	Input	0.01	set	200	2700000000	12569	12379	7650
H_MW	H_NORM_VEH_MW_1	Input	0.05	est	215	2450000000	23477	23175	11005
H_MW	H_NORM_VEH_MW_1	Input	0.05	est	215	2700000000	23477	23175	11005
H_MW	H_NORM_VEH_MW_1	Input	0.05	set	200	2450000000	22120	21844	10726
H_MW	H_NORM_VEH_MW_1	Input	0.05	set	200	2700000000	53429	53056	14400
H_MW	H_NORM_VEH_MW_1	NoControl	0.01	est	215	2450000000	2099	1990	1873
H_MW	H_NORM_VEH_MW_1	NoControl	0.01	est	215	2700000000	2099	1990	1873
H_MW	H_NORM_VEH_MW_1	NoControl	0.01	set	200	2450000000	2025	1916	1783
H_MW	H_NORM_VEH_MW_1	NoControl	0.01	set	200	2700000000	2025	1916	1783
H_MW	H_NORM_VEH_MW_1	NoControl	0.05	est	215	2450000000	6642	6469	5191
H_MW	H_NORM_VEH_MW_1	NoControl	0.05	est	215	2700000000	6642	6469	5191
H_MW	H_NORM_VEH_MW_1	NoControl	0.05	set	200	2450000000	6261	6091	4889
H_MW	H_NORM_VEH_MW_1	NoControl	0.05	set	215	2700000000	6261	6091	4889
H_MW	H_CHOL_VEH_MW_2	IgG	0.01	est	182	2450000000	3088	3025	2235
H_MW	H_CHOL_VEH_MW_2	IgG	0.01	est	182	2700000000	3088	3025	2235
H_MW	H_CHOL_VEH_MW_2	IgG	0.01	set	200	2450000000	3140	3075	2292
H_MW	H_CHOL_VEH_MW_2	IgG	0.01	set	200	2700000000	3140	3075	2292
H_MW	H_CHOL_VEH_MW_2	IgG	0.05	est	182	2450000000	11817	11709	6378
H_MW	H_CHOL_VEH_MW_2	IgG	0.05	est	182	2700000000	11817	11709	6378
H_MW	H_CHOL_VEH_MW_2	IgG	0.05	set	200	2450000000	11531	11419	6271
H_MW	H_CHOL_VEH_MW_2	IgG	0.05	set	200	2700000000	11531	11419	6271
H_MW	H_CHOL_VEH_MW_2	Input	0.01	est	182	2450000000	14575	14231	8321
H_MW	H_CHOL_VEH_MW_2	Input	0.01	est	182	2700000000	23969	23609	10502
H_MW	H_CHOL_VEH_MW_2	Input	0.01	set	200	2450000000	15565	15206	8643
H_MW	H_CHOL_VEH_MW_2	Input	0.01	set	200	2700000000	15565	15206	8643
H_MW	H_CHOL_VEH_MW_2	Input	0.05	est	182	2450000000	37872	37358	13038
H_MW	H_CHOL_VEH_MW_2	Input	0.05	est	182	2700000000	37872	37358	13038
H_MW	H_CHOL_VEH_MW_2	Input	0.05	set	200	2450000000	40644	40092	13387
H_MW	H_CHOL_VEH_MW_2	Input	0.05	set	200	2700000000	40644	40092	13387
H_MW	H_CHOL_VEH_MW_2	NoControl	0.01	est	182	2450000000	4995	4778	4055
H_MW	H_CHOL_VEH_MW_2	NoControl	0.01	est	182	2700000000	4995	4778	4055
H_MW	H_CHOL_VEH_MW_2	NoControl	0.01	set	200	2450000000	5172	4963	4207
H_MW	H_CHOL_VEH_MW_2	NoControl	0.01	set	200	2700000000	5172	4963	4207
H_MW	H_CHOL_VEH_MW_2	NoControl	0.05	est	182	2450000000	16245	15899	9039
H_MW	H_CHOL_VEH_MW_2	NoControl	0.05	est	182	2700000000	16245	15899	9039
H_MW	H_CHOL_VEH_MW_2	NoControl	0.05	set	200	2450000000	16727	16405	9225
H_MW	H_CHOL_VEH_MW_2	NoControl	0.05	set	200	2700000000	16727	16405	9225
M_GG	M_NORM_GW4_GG_2	-	-	-	-	-	5323	5290	2383
M_GG	M_NORM_GW4_GG_1	-	-	-	-	-	7795	7763	3115
M_JK	M_OBES_VEH_JK_3	IgG	0.01	est	70	1870000000	181	133	6
M_JK	M_OBES_VEH_JK_3	IgG	0.01	set	200	1870000000	109	64	5
M_JK	M_OBES_VEH_JK_3	IgG	0.05	est	70	1870000000	214	162	13
M_JK	M_OBES_VEH_JK_3	IgG	0.05	set	200	1870000000	121	76	11
M_JK	M_OBES_VEH_JK_3	NoControl	0.01	est	70	1870000000	8996	8882	3012
M_JK	M_OBES_VEH_JK_3	NoControl	0.01	set	200	1870000000	3683	3600	1454
M_JK	M_OBES_VEH_JK_3	NoControl	0.05	est	70	1870000000	13674	13555	4522
M_JK	M_OBES_VEH_JK_3	NoControl	0.05	set	200	1870000000	6420	6322	2410
M_JK	M_OBES_GW4_JK_4	IgG	0.01	est	71	1870000000	204	148	9
M_JK	M_OBES_GW4_JK_4	IgG	0.01	set	200	1870000000	103	56	4
M_JK	M_OBES_GW4_JK_4	IgG	0.05	est	71	1870000000	227	167	14
M_JK	M_OBES_GW4_JK_4	IgG	0.05	set	200	1870000000	103	50	6
M_JK	M_OBES_GW4_JK_4	NoControl	0.01	est	71	1870000000	2809	2708	1199
M_JK	M_OBES_GW4_JK_4	NoControl	0.01	set	200	1870000000	1939	1871	872
M_JK	M_OBES_GW4_JK_4	NoControl	0.05	est	71	1870000000	6319	6203	2642
M_JK	M_OBES_GW4_JK_4	NoControl	0.05	set	200	1870000000	3199	3129	1425
M_JK	M_NORM_VEH_JK_1	IgG	0.01	est	67	1870000000	5189	5186	1979
M_JK	M_NORM_VEH_JK_1	IgG	0.01	set	200	1870000000	1891	1886	786
M_JK	M_NORM_VEH_JK_1	IgG	0.05	est	67	1870000000	40830	40822	8622
M_JK	M_NORM_VEH_JK_1	IgG	0.05	set	200	1870000000	6331	6316	2375
M_JK	M_NORM_VEH_JK_1	NoControl	0.01	est	67	1870000000	13275	13212	4260
M_JK	M_NORM_VEH_JK_1	NoControl	0.01	set	200	1870000000	8735	8668	2982
M_JK	M_NORM_VEH_JK_1	NoControl	0.05	est	67	1870000000	64221	64140	12020
M_JK	M_NORM_VEH_JK_1	NoControl	0.05	set	200	1870000000	14472	14390	4579
M_JK	M_NORM_GW4_JK_2	IgG	0.01	est	67	1870000000	12359	12355	4168
M_JK	M_NORM_GW4_JK_2	IgG	0.01	set	200	1870000000	1729	1721	765
M_JK	M_NORM_GW4_JK_2	IgG	0.05	est	67	1870000000	14108	14101	4676
M_JK	M_NORM_GW4_JK_2	IgG	0.05	set	200	1870000000	9370	9357	3343
M_JK	M_NORM_GW4_JK_2	NoControl	0.01	est	67	1870000000	15742	15695	5008
M_JK	M_NORM_GW4_JK_2	NoControl	0.01	set	200	1870000000	3091	3061	1253
M_JK	M_NORM_GW4_JK_2	NoControl	0.05	est	67	1870000000	21338	21286	6350
M_JK	M_NORM_GW4_JK_2	NoControl	0.05	set	200	1870000000	11560	11517	3934
M_PL	M_NORM_VEH_PL_1	NoControl	0.01	est	68	1870000000	7827	7674	4817
M_PL	M_NORM_VEH_PL_1	NoControl	0.01	set	200	1870000000	6906	6806	4827
M_PL	M_NORM_VEH_PL_1	NoControl	0.05	est	68	1870000000	11360	11200	6430
M_PL	M_NORM_VEH_PL_1	NoControl	0.05	set	200	1870000000	9574	9459	6350
M_PL	M_NORM_TCA_PL_2	NoControl	0.01	est	65	1870000000	4330	4188	2799
M_PL	M_NORM_TCA_PL_2	NoControl	0.01	set	200	1870000000	3272	3184	2344
M_PL	M_NORM_TCA_PL_2	NoControl	0.05	est	65	1870000000	7120	6969	4373
M_PL	M_NORM_TCA_PL_2	NoControl	0.05	set	200	1870000000	4796	4698	3438
M_PL	M_NORM_T+M_PL_4	NoControl	0.01	est	63	1870000000	6332	6173	3767
M_PL	M_NORM_T+M_PL_4	NoControl	0.01	set	200	1870000000	4872	4778	3289
M_PL	M_NORM_T+M_PL_4	NoControl	0.05	est	63	1870000000	8851	8681	4934
M_PL	M_NORM_T+M_PL_4	NoControl	0.05	set	200	1870000000	6400	6293	4218
M_PL	M_NORM_MET_PL_3	NoControl	0.01	est	67	1870000000	8683	8524	5162
M_PL	M_NORM_MET_PL_3	NoControl	0.01	set	200	1870000000	7055	6955	4854
M_PL	M_NORM_MET_PL_3	NoControl	0.05	est	67	1870000000	13199	13037	7007
M_PL	M_NORM_MET_PL_3	NoControl	0.05	set	200	1870000000	9518	9406	6179
M_SK	M_NORM_VEH_SK_4	Input	0.01	est	41	1870000000	886	879	498
M_SK	M_NORM_VEH_SK_4	Input	0.01	set	300	1870000000	1284	1264	753
M_SK	M_NORM_VEH_SK_4	Input	0.05	est	41	1870000000	1192	1181	656
M_SK	M_NORM_VEH_SK_4	Input	0.05	set	300	1870000000	1563	1535	885
M_SK	M_NORM_VEH_SK_4	NoControl	0.01	est	41	1870000000	3476	3347	1453
M_SK	M_NORM_VEH_SK_4	NoControl	0.01	set	300	1870000000	2272	2193	1175
M_SK	M_NORM_VEH_SK_4	NoControl	0.05	est	41	1870000000	6358	6204	2443
M_SK	M_NORM_VEH_SK_4	NoControl	0.05	set	300	1870000000	2947	2862	1475
M_SK	M_NORM_VEH_SK_3	Input	0.01	est	68	1870000000	3472	3455	1609
M_SK	M_NORM_VEH_SK_3	Input	0.01	set	300	1870000000	4580	4359	2071
M_SK	M_NORM_VEH_SK_3	Input	0.05	est	68	1870000000	4721	4699	2040
M_SK	M_NORM_VEH_SK_3	Input	0.05	set	300	1870000000	5853	5490	2500
M_SK	M_NORM_VEH_SK_3	NoControl	0.01	est	68	1870000000	5355	5245	2308
M_SK	M_NORM_VEH_SK_3	NoControl	0.01	set	300	1870000000	4358	4257	2120
M_SK	M_NORM_VEH_SK_3	NoControl	0.05	est	68	1870000000	8124	7994	3215
M_SK	M_NORM_VEH_SK_3	NoControl	0.05	set	300	1870000000	6048	5920	2802
M_SK	M_NORM_OCA_SK_2	Input	0.01	est	38	1870000000	406	406	238
M_SK	M_NORM_OCA_SK_2	Input	0.01	set	300	1870000000	685	672	473
M_SK	M_NORM_OCA_SK_2	Input	0.05	est	38	1870000000	753	753	416
M_SK	M_NORM_OCA_SK_2	Input	0.05	set	300	1870000000	814	796	543
M_SK	M_NORM_OCA_SK_2	NoControl	0.01	est	38	1870000000	2404	2297	1002
M_SK	M_NORM_OCA_SK_2	NoControl	0.01	set	300	1870000000	1353	1288	751
M_SK	M_NORM_OCA_SK_2	NoControl	0.05	est	38	1870000000	4475	4343	1811
M_SK	M_NORM_OCA_SK_2	NoControl	0.05	set	300	1870000000	1685	1610	921
M_SK	M_NORM_OCA_SK_1	Input	0.01	est	46	1870000000	1728	1717	1029
M_SK	M_NORM_OCA_SK_1	Input	0.01	set	300	1870000000	2152	2067	1326
M_SK	M_NORM_OCA_SK_1	Input	0.05	est	46	1870000000	2163	2148	1225
M_SK	M_NORM_OCA_SK_1	Input	0.05	set	300	1870000000	2504	2391	1501
M_SK	M_NORM_OCA_SK_1	NoControl	0.01	est	46	1870000000	4507	4368	1994
M_SK	M_NORM_OCA_SK_1	NoControl	0.01	set	300	1870000000	3001	2912	1686
M_SK	M_NORM_OCA_SK_1	NoControl	0.05	est	46	1870000000	5273	5124	2274
M_SK	M_NORM_OCA_SK_1	NoControl	0.05	set	300	1870000000	3680	3577	2014
M_TO	M_NORM_VEH_TO_1	IgG	0.01	est	68	1870000000	422	422	268
M_TO	M_NORM_VEH_TO_1	IgG	0.01	set	200	1870000000	283	283	183
M_TO	M_NORM_VEH_TO_1	IgG	0.05	est	68	1870000000	498	498	315
M_TO	M_NORM_VEH_TO_1	IgG	0.05	set	200	1870000000	381	381	252
M_TO	M_NORM_VEH_TO_1	NoControl	0.01	est	68	1870000000	1548	1453	909
M_TO	M_NORM_VEH_TO_1	NoControl	0.01	set	200	1870000000	688	634	394
M_TO	M_NORM_VEH_TO_1	NoControl	0.05	est	68	1870000000	1044	963	595
M_TO	M_NORM_VEH_TO_1	NoControl	0.05	set	200	1870000000	904	850	528
R_JS	R_NORM_SHE_JS_3	Input	0.01	est	145	2100000000	37270	35874	7750
R_JS	R_NORM_SHE_JS_3	Input	0.01	set	300	2100000000	32639	27546	7196
R_JS	R_NORM_SHE_JS_3	Input	0.05	est	145	2100000000	46010	44086	8580
R_JS	R_NORM_SHE_JS_3	Input	0.05	set	300	2100000000	38754	31956	7717
R_JS	R_NORM_SHE_JS_3	NoControl	0.01	est	145	2100000000	31921	31798	8270
R_JS	R_NORM_SHE_JS_3	NoControl	0.01	set	300	2100000000	28026	26994	7996
R_JS	R_NORM_SHE_JS_3	NoControl	0.05	est	145	2100000000	40080	39881	9184
R_JS	R_NORM_SHE_JS_3	NoControl	0.05	set	300	2100000000	33156	31539	8494
R_JS	R_NORM_SH5_JS_2	Input	0.01	est	131	2100000000	14403	14285	4750
R_JS	R_NORM_SH5_JS_2	Input	0.01	set	300	2100000000	13403	12484	4782
R_JS	R_NORM_SH5_JS_2	Input	0.05	est	131	2100000000	21948	21763	6190
R_JS	R_NORM_SH5_JS_2	Input	0.05	set	300	2100000000	18331	16944	5808
R_JS	R_NORM_SH5_JS_2	NoControl	0.01	est	131	2100000000	13750	13737	5008
R_JS	R_NORM_SH5_JS_2	NoControl	0.01	set	300	2100000000	12139	11965	5094
R_JS	R_NORM_SH5_JS_2	NoControl	0.05	est	131	2100000000	22406	22382	6862
R_JS	R_NORM_SH5_JS_2	NoControl	0.05	set	300	2100000000	17398	17090	6415
R_JS	R_NORM_SH1_JS_1	Input	0.01	est	124	2100000000	8127	8036	3052
R_JS	R_NORM_SH1_JS_1	Input	0.01	set	300	2100000000	8596	7931	3309
R_JS	R_NORM_SH1_JS_1	Input	0.05	est	124	2100000000	10861	10734	3839
R_JS	R_NORM_SH1_JS_1	Input	0.05	set	300	2100000000	10942	10035	3980
R_JS	R_NORM_SH1_JS_1	NoControl	0.01	est	124	2100000000	10985	10949	4037
R_JS	R_NORM_SH1_JS_1	NoControl	0.01	set	300	2100000000	10732	10447	4501
R_JS	R_NORM_SH1_JS_1	NoControl	0.05	est	124	2100000000	15659	15613	5312
R_JS	R_NORM_SH1_JS_1	NoControl	0.05	set	300	2100000000	14536	14097	5686
R_JS	R_NORM_BDE_JS_6	Input	0.01	est	128	2100000000	12695	12582	3676
R_JS	R_NORM_BDE_JS_6	Input	0.01	set	300	2100000000	12568	11731	3764
R_JS	R_NORM_BDE_JS_6	Input	0.05	est	128	2100000000	17056	16869	4575
R_JS	R_NORM_BDE_JS_6	Input	0.05	set	300	2100000000	15666	14552	4431
R_JS	R_NORM_BDE_JS_6	NoControl	0.01	est	128	2100000000	15057	15024	4433
R_JS	R_NORM_BDE_JS_6	NoControl	0.01	set	300	2100000000	13585	13328	4544
R_JS	R_NORM_BDE_JS_6	NoControl	0.05	est	128	2100000000	20482	20437	5665
R_JS	R_NORM_BDE_JS_6	NoControl	0.05	set	300	2100000000	18015	17625	5746
R_JS	R_NORM_BD5_JS_5	Input	0.01	est	131	2100000000	20665	20252	5558
R_JS	R_NORM_BD5_JS_5	Input	0.01	set	300	2100000000	20330	17971	5726
R_JS	R_NORM_BD5_JS_5	Input	0.05	est	131	2100000000	29044	28467	6841
R_JS	R_NORM_BD5_JS_5	Input	0.05	set	300	2100000000	25676	22358	6587
R_JS	R_NORM_BD5_JS_5	NoControl	0.01	est	131	2100000000	17901	17858	5753
R_JS	R_NORM_BD5_JS_5	NoControl	0.01	set	300	2100000000	16772	16326	6066
R_JS	R_NORM_BD5_JS_5	NoControl	0.05	est	131	2100000000	25341	25277	7247
R_JS	R_NORM_BD5_JS_5	NoControl	0.05	set	300	2100000000	21703	20963	7132
R_JS	R_NORM_BD1_JS_4	Input	0.01	est	147	2100000000	22819	22281	6495
R_JS	R_NORM_BD1_JS_4	Input	0.01	set	300	2100000000	21585	18935	6399
R_JS	R_NORM_BD1_JS_4	Input	0.05	est	147	2100000000	31920	31094	7751
R_JS	R_NORM_BD1_JS_4	Input	0.05	set	300	2100000000	27090	23334	7140
R_JS	R_NORM_BD1_JS_4	NoControl	0.01	est	147	2100000000	17613	17564	6289
R_JS	R_NORM_BD1_JS_4	NoControl	0.01	set	300	2100000000	16474	16078	6519
R_JS	R_NORM_BD1_JS_4	NoControl	0.05	est	147	2100000000	24826	24757	7828
R_JS	R_NORM_BD1_JS_4	NoControl	0.05	set	300	2100000000	21212	20532	7526
# The impact of fragment size, effective genome size, q-value and control sample on the number of peaks, filtered peaks and genes. # Fragment size est: The fragment size is estimated from the ChIP-sample by MACS2; # Fragment size set : The fragment size is set to the fragment window size as described in the original publication of that data set;

## Sheet: Suppl. Table 5
Suppl. Table 5: Number and percentage of IR1 and ER2 motifs.
Sample	Number of narrow Peaks with an IR1 motif	Number of narrow Peaks with an ER2 motif	Number of wide Peaks with an IR1 motif	Number of wide Peaks with an ER2 motif
M_NORM_VEH_TO_1	503 (55.8%)	351 (39.0%)	581 (64.5%)	555 (61.6%)
M_NORM_GW4_GG_1	2,331 (29.9%)	2,176 (27.9%)	3,579 (45.9%)	4,169 (53.5%)
M_NORM_GW4_GG_2	1,733 (32.6%)	1,524 (28.6%)	2,487 (46.7%)	2,846 (53.5%)
M_NORM_GW4_JK_2	618 (05.4%)	884 (07.7%)	2,546 (22.0%)	3,885 (33.6%)
M_OBES_GW4_JK_4	271 (08.5%)	316 (09.9%)	749 (23.5%)	1,111 (34.8%)
M_OBES_VEH_JK_3	251 (03.9%)	347 (05.4%)	1,293 (20.2%)	1,961 (30.7%)
M_NORM_VEH_JK_1	661 (04.6%)	992 (06.9%)	3,124 (21.6%)	4,800 (33.3%)
M_NORM_MET_PL_3	2,338 (24.6%)	2,377 (25.1%)	3,646 (38.4%)	4,627 (48.8%)
M_NORM_T+M_PL_4	1,930 (30.3%)	1,781 (27.9%)	2,761 (43.3%)	3,256 (51.1%)
M_NORM_VEH_PL_1	2,215 (23.2%)	2,247 (23.6%)	3,570 (37.4%)	4,537 (47.6%)
M_NORM_TCA_PL_2	1,368 (28.6%)	1,185 (24.8%)	1,958 (41.0%)	2,332 (48.8%)
M_NORM_VEH_SK_3	1,958 (32.8%)	1,713 (28.7%)	2,793 (46.8%)	3,125 (52.3%)
M_NORM_OCA_SK_1	1,440 (39.7%)	1,210 (33.4%)	1,876 (51.7%)	2,004 (55.2%)
M_NORM_VEH_SK_4	1,077 (37.0%)	915 (31.4%)	1,446 (49.7%)	1,552 (53.3%)
M_NORM_OCA_SK_2	669 (40.4%)	496 (30.0%)	867 (52.4%)	862 (52.1%)
M_POOL	3,737 (27.4%)	3,507 (25.7%)	5,613 (41.2%)	6,758 (49.6%)
R_NORM_SHE_JS_3	6,190 (19.6%)	6,729 (21.3%)	10,754 (34.1%)	14,692 (46.6%)
R_NORM_BD5_JS_5	4,968 (23.7%)	4,922 (23.5%)	7,882 (37.6%)	10,034 (47.9%)
R_NORM_BDE_JS_6	4,546 (25.8%)	4,261 (24.2%)	6,931 (39.3%)	8,477 (48.1%)
R_NORM_SH1_JS_1	3,318 (23.5%)	3,297 (23.4%)	5,202 (36.9%)	6,613 (46.9%)
R_NORM_SH5_JS_2	3,786 (22.2%)	3,747 (21.9%)	6,075 (35.5%)	7,967 (46.6%)
R_NORM_BD1_JS_4	4,584 (22.3%)	4,467 (21.8%)	7,504 (36.5%)	9,708 (47.3%)
H_NORM_GW4_GG_2	1,204 (51.6%)	700 (30.0%)	1,407 (60.3%)	1,068 (45.8%)
H_NORM_VEH_GG_1	661 (48.9%)	380 (28.1%)	769 (56.8%)	577 (42.6%)
H_NORM_VEH_MW_1	954 (15.2%)	1,056 (16.9%)	2,011 (32.1%)	2,443 (39.0%)
H_CHOL_VEH_MW_2	2,045 (12.2%)	2,276 (13.6%)	5,007 (30.0%)	5,923 (35.4%)

## Sheet: Suppl. Table 6
Suppl. Table 6: List of annotated Genes in the mouse pool data set accoring to different promotor sizes.
EntrezID	SYMBOL	Called with Promotor size of
		1kbp	5kbp	10kbp
100009600	Zglp1	TRUE	TRUE	TRUE
100034739	Gm17762	TRUE	TRUE	TRUE
100036520	Gata5os	FALSE	TRUE	TRUE
100037258	Dnajc3	TRUE	TRUE	TRUE
100037260	9430060I03Rik	TRUE	TRUE	TRUE
100037278	Fam129c	FALSE	FALSE	TRUE
100037282	Rsph3b	TRUE	TRUE	TRUE
100037283	Rnaset2a	TRUE	TRUE	TRUE
100037396	D030047H15Rik	TRUE	TRUE	TRUE
100038358	Gm10857	FALSE	TRUE	TRUE
100038392	Gm10785	TRUE	TRUE	TRUE
100038454	Platr8	FALSE	TRUE	TRUE
100038494	Gm10782	FALSE	FALSE	TRUE
100038522	Dnmt3aos	TRUE	TRUE	TRUE
100038525	Gm10804	TRUE	TRUE	TRUE
100038554	Gm15348	TRUE	TRUE	TRUE
100038595	Gm16287	FALSE	FALSE	TRUE
100038627	F630042J09Rik	FALSE	FALSE	TRUE
100038659	Mirt2	TRUE	TRUE	TRUE
100038712	Gm10516	TRUE	TRUE	TRUE
100038714	Gm15401	TRUE	TRUE	TRUE
100038948	Mup9	TRUE	TRUE	TRUE
100039008	Mup10	TRUE	TRUE	TRUE
100039028	Mup11	TRUE	TRUE	TRUE
100039054	Mup12	TRUE	TRUE	TRUE
100039089	Mup13	TRUE	TRUE	TRUE
100039116	Mup14	TRUE	TRUE	TRUE
100039138	Gm2061	TRUE	TRUE	TRUE
100039150	Mup15	TRUE	TRUE	TRUE
100039177	Mup16	TRUE	TRUE	TRUE
100039192	Tmem254c	FALSE	FALSE	TRUE
100039206	Mup17	FALSE	FALSE	TRUE
100039213	Cphx2	FALSE	TRUE	TRUE
100039227	Duxbl2	TRUE	TRUE	TRUE
100039257	Tmem254b	FALSE	FALSE	TRUE
100039280	Cphx3	FALSE	TRUE	TRUE
100039691	Lncenc1	TRUE	TRUE	TRUE
100039707	Mthfsl	TRUE	TRUE	TRUE
100039781	Hrct1	TRUE	TRUE	TRUE
100039795	Ildr2	TRUE	TRUE	TRUE
100039805	D5Ertd605e	TRUE	TRUE	TRUE
100039957	Gm2518	TRUE	TRUE	TRUE
100040766	Mroh2a	TRUE	TRUE	TRUE
100040880	Gm3020	TRUE	TRUE	TRUE
100040882	1700017G19Rik	FALSE	FALSE	TRUE
100041085	Mfsd4b3	TRUE	TRUE	TRUE
100041230	Hist1h4m	TRUE	TRUE	TRUE
100041244	Gm3230	TRUE	TRUE	TRUE
100041347	Gm11985	FALSE	FALSE	TRUE
100041351	Gm3285	FALSE	FALSE	TRUE
100041352	Tcp10c	TRUE	TRUE	TRUE
100041379	Zfp980	TRUE	TRUE	TRUE
100041433	Zfp981	TRUE	TRUE	TRUE
100041480	Gm9833	TRUE	TRUE	TRUE
100041515	Gm3383	TRUE	TRUE	TRUE
100041574	9030025P20Rik	TRUE	TRUE	TRUE
100041586	Gm3417	TRUE	TRUE	TRUE
100041621	Gm3435	TRUE	TRUE	TRUE
100041639	Gm3448	TRUE	TRUE	TRUE
100041658	Mup7	TRUE	TRUE	TRUE
100041660	Gm3458	TRUE	TRUE	TRUE
100041677	Zfp984	TRUE	TRUE	TRUE
100041687	Mup8	TRUE	TRUE	TRUE
100042056	9130019P16Rik	TRUE	TRUE	TRUE
100042291	Gm3772	TRUE	TRUE	TRUE
100042332	2810410L24Rik	TRUE	TRUE	TRUE
100042498	Mir22hg	TRUE	TRUE	TRUE
100042757	Gm4013	TRUE	TRUE	TRUE
100042814	Apol7d	TRUE	TRUE	TRUE
100042889	C920021L13Rik	TRUE	TRUE	TRUE
100043040	1110002L01Rik	TRUE	TRUE	TRUE
100043102	4632428C04Rik	TRUE	TRUE	TRUE
100043147	Gm4262	TRUE	TRUE	TRUE
100043189	Gm4285	TRUE	TRUE	TRUE
100043194	Sult2a2	TRUE	TRUE	TRUE
100043305	Gm4349	TRUE	TRUE	TRUE
100043424	Gm14005	TRUE	TRUE	TRUE
100043489	1300002E11Rik	TRUE	TRUE	TRUE
100043597	Srcap	TRUE	TRUE	TRUE
100043817	Gm4668	FALSE	TRUE	TRUE
100043911	Ppp4r1l-ps	TRUE	TRUE	TRUE
100043946	Gm14635	TRUE	TRUE	TRUE
100044509	Tgfbr3l	FALSE	FALSE	TRUE
100045653	Gm17769	TRUE	TRUE	TRUE
100048534	Cfap43	TRUE	TRUE	TRUE
100048884	Mup18	TRUE	TRUE	TRUE
100048885	Gm2083	TRUE	TRUE	TRUE
100072	Camta1	TRUE	TRUE	TRUE
100088	Rcc1	FALSE	FALSE	TRUE
100090	Zbtb48	TRUE	TRUE	TRUE
100093700	Gm10400	FALSE	FALSE	TRUE
100101806	Srp54c	TRUE	TRUE	TRUE
100101919	Dnah7c	TRUE	TRUE	TRUE
100124432	Mir193b	FALSE	TRUE	TRUE
100124451	Mir574	TRUE	TRUE	TRUE
100126224	Gm11747	TRUE	TRUE	TRUE
100126795	Gm10575	FALSE	FALSE	TRUE
100127433	Gm11532	TRUE	TRUE	TRUE
100163	Pafah2	TRUE	TRUE	TRUE
100169	Phactr4	TRUE	TRUE	TRUE
100169878	Gm10941	TRUE	TRUE	TRUE
100189605	Mup19	FALSE	FALSE	TRUE
100213	Rusc2	TRUE	TRUE	TRUE
100216530	Snord118	FALSE	TRUE	TRUE
100216537	Snord104	TRUE	TRUE	TRUE
100217415	Scarna6	FALSE	TRUE	TRUE
100217416	Snora2b	FALSE	FALSE	TRUE
100217419	Snora52	TRUE	TRUE	TRUE
100217423	Snord19	FALSE	TRUE	TRUE
100217425	Snord45c	TRUE	TRUE	TRUE
100217428	Snord57	FALSE	TRUE	TRUE
100217431	Snord69	FALSE	TRUE	TRUE
100217436	Snord93	FALSE	FALSE	TRUE
100217438	Scarna2	TRUE	TRUE	TRUE
100217441	Snord23	FALSE	FALSE	TRUE
100217443	Snord12	FALSE	TRUE	TRUE
100217452	Snord110	TRUE	TRUE	TRUE
100217454	Snord37	TRUE	TRUE	TRUE
100217464	Snora41	FALSE	TRUE	TRUE
100217466	Scarna17	TRUE	TRUE	TRUE
100217467	Snora5c	FALSE	FALSE	TRUE
100217468	Snord45b	FALSE	TRUE	TRUE
100226	Stx12	TRUE	TRUE	TRUE
100233207	Gm17359	TRUE	TRUE	TRUE
100233208	Gm10778	FALSE	FALSE	TRUE
100272221	Gm17801	TRUE	TRUE	TRUE
100273	Osbpl9	TRUE	TRUE	TRUE
100302567	AF357399	FALSE	FALSE	TRUE
100302600	Snord43	TRUE	TRUE	TRUE
100302601	Snord83b	FALSE	TRUE	TRUE
100303740	Snora75	FALSE	FALSE	TRUE
100303746	Snora20	FALSE	FALSE	TRUE
100303751	Snora31	FALSE	TRUE	TRUE
100306943	Scarna13	FALSE	TRUE	TRUE
100306952	Snora78	TRUE	TRUE	TRUE
100312470	Vmn1r2	FALSE	FALSE	TRUE
100313531	Nkx2-2os	TRUE	TRUE	TRUE
100313943	Snora26	TRUE	TRUE	TRUE
100316672	Mir1192	FALSE	FALSE	TRUE
100316677	Mir1199	FALSE	TRUE	TRUE
100316680	Mir1903	FALSE	TRUE	TRUE
100316689	Mir1931	TRUE	TRUE	TRUE
100316690	Mir1932	TRUE	TRUE	TRUE
100316693	Mir1938	TRUE	TRUE	TRUE
100316704	Mir1953	FALSE	FALSE	TRUE
100316714	Mir1946b	FALSE	TRUE	TRUE
100316810	Mir1894	FALSE	FALSE	TRUE
100316811	Mir1930	FALSE	TRUE	TRUE
100316812	Mir1936	TRUE	TRUE	TRUE
100316833	Mir1945	TRUE	TRUE	TRUE
100316839	Mir1191	FALSE	FALSE	TRUE
100316903	Gm20605	TRUE	TRUE	TRUE
100316932	Snora28	FALSE	TRUE	TRUE
100336	Ppp1r8	TRUE	TRUE	TRUE
100379610	Gm11651	FALSE	TRUE	TRUE
100383	Bsdc1	TRUE	TRUE	TRUE
100384868	Gm37013	TRUE	TRUE	TRUE
100415784	Gm17830	TRUE	TRUE	TRUE
100415787	Tomm6os	TRUE	TRUE	TRUE
100415915	A530072M11Rik	TRUE	TRUE	TRUE
100434	Slc44a1	TRUE	TRUE	TRUE
100463512	Gm20594	TRUE	TRUE	TRUE
100465	Mob3c	TRUE	TRUE	TRUE
100494	Zfand2a	TRUE	TRUE	TRUE
100502624	Gm13483	TRUE	TRUE	TRUE
100502630	Gm15545	TRUE	TRUE	TRUE
100502698	Rubcn	TRUE	TRUE	TRUE
100502700	AV039307	TRUE	TRUE	TRUE
100502736	Gm19345	FALSE	FALSE	TRUE
100502742	1700007L15Rik	TRUE	TRUE	TRUE
100502766	Kifc1	FALSE	FALSE	TRUE
100502841	Epg5	TRUE	TRUE	TRUE
100502861	Ccdc13	TRUE	TRUE	TRUE
100502920	Gm16998	TRUE	TRUE	TRUE
100502933	Gm19461	TRUE	TRUE	TRUE
100502940	Colca2	TRUE	TRUE	TRUE
100502946	Gm16796	TRUE	TRUE	TRUE
100502982	BC037704	TRUE	TRUE	TRUE
100503003	Gm17484	TRUE	TRUE	TRUE
100503019	Gm16551	TRUE	TRUE	TRUE
100503041	Pdzd7	FALSE	TRUE	TRUE
100503044	A730020M07Rik	FALSE	TRUE	TRUE
100503072	Gm16291	TRUE	TRUE	TRUE
100503085	Klhl3	TRUE	TRUE	TRUE
100503120	A930006K02Rik	TRUE	TRUE	TRUE
100503147	Gm13293	FALSE	FALSE	TRUE
100503157	Gm15471	TRUE	TRUE	TRUE
100503167	Gm13752	FALSE	TRUE	TRUE
100503178	2810013P06Rik	TRUE	TRUE	TRUE
100503185	Btbd8	TRUE	TRUE	TRUE
100503199	5430416N02Rik	TRUE	TRUE	TRUE
100503361	Tmem95	FALSE	TRUE	TRUE
100503427	Gm10390	TRUE	TRUE	TRUE
100503460	Gm19705	TRUE	TRUE	TRUE
100503474	Platr22	TRUE	TRUE	TRUE
100503496	Gm45916	TRUE	TRUE	TRUE
100503498	Gm16675	TRUE	TRUE	TRUE
100503572	Bbip1	TRUE	TRUE	TRUE
100503584	Zfp534	TRUE	TRUE	TRUE
100503619	E330011O21Rik	TRUE	TRUE	TRUE
100503622	Gm16630	TRUE	TRUE	TRUE
100503652	Gm16845	TRUE	TRUE	TRUE
100503659	Cbarp	FALSE	FALSE	TRUE
100503794	Gm9920	TRUE	TRUE	TRUE
100503816	Gm16548	TRUE	TRUE	TRUE
100503842	2410022M11Rik	TRUE	TRUE	TRUE
100503849	Sp3os	TRUE	TRUE	TRUE
100503869	Mkln1os	TRUE	TRUE	TRUE
100503890	Pet100	TRUE	TRUE	TRUE
100503969	1810008I18Rik	TRUE	TRUE	TRUE
100504026	Gm16157	FALSE	FALSE	TRUE
100504104	Gm16062	TRUE	TRUE	TRUE
100504116	Brd3os	TRUE	TRUE	TRUE
100504166	4933421O10Rik	TRUE	TRUE	TRUE
100504191	Gm16576	TRUE	TRUE	TRUE
100504195	Micalcl	TRUE	TRUE	TRUE
100504221	Efcab8	FALSE	FALSE	TRUE
100504267	Trp53cor1	TRUE	TRUE	TRUE
100504268	2310005A03Rik	TRUE	TRUE	TRUE
100504309	Smim27	TRUE	TRUE	TRUE
100504312	Gm17597	TRUE	TRUE	TRUE
100504333	Gm16712	FALSE	TRUE	TRUE
100504360	D730003I15Rik	TRUE	TRUE	TRUE
100504377	Gm20199	FALSE	TRUE	TRUE
100504446	Prr22	FALSE	TRUE	TRUE
100504474	Smlr1	FALSE	TRUE	TRUE
100504477	Gm16677	TRUE	TRUE	TRUE
100504486	Gdap10	FALSE	TRUE	TRUE
100504501	Gm20257	TRUE	TRUE	TRUE
100504561	9230112J17Rik	TRUE	TRUE	TRUE
100504568	Gm17634	TRUE	TRUE	TRUE
100504637	Gm20324	TRUE	TRUE	TRUE
100504661	Gm20337	TRUE	TRUE	TRUE
100505386	Iqschfp	TRUE	TRUE	TRUE
100526461	Mir1249	FALSE	TRUE	TRUE
100526463	Mir3058	FALSE	TRUE	TRUE
100526465	Mir3057	FALSE	TRUE	TRUE
100526469	Mir3064	FALSE	FALSE	TRUE
100526479	Mir3082	FALSE	TRUE	TRUE
100526505	Mir3101	FALSE	TRUE	TRUE
100526517	Mir1251	FALSE	FALSE	TRUE
100526518	Mir3065	FALSE	FALSE	TRUE
100526547	Mir3073a	TRUE	TRUE	TRUE
100526560	Mir3109	FALSE	TRUE	TRUE
100526796	Cahm	TRUE	TRUE	TRUE
100532	Rell1	TRUE	TRUE	TRUE
100532730	C230037L18Rik	TRUE	TRUE	TRUE
100534273	Fer1l5	FALSE	TRUE	TRUE
100561	Slc15a4	TRUE	TRUE	TRUE
100568458	Gm38431	TRUE	TRUE	TRUE
100579151	Gm16833	TRUE	TRUE	TRUE
100604	Lrrc8c	FALSE	TRUE	TRUE
100628573	Mir3969	FALSE	FALSE	TRUE
100628600	Mir5131	TRUE	TRUE	TRUE
100628602	Mir5133	TRUE	TRUE	TRUE
100628604	Mir5135	FALSE	TRUE	TRUE
100628620	Mir5122	TRUE	TRUE	TRUE
100628623	Mir3968	TRUE	TRUE	TRUE
100637	N4bp2l1	TRUE	TRUE	TRUE
100683	Trrap	TRUE	TRUE	TRUE
100689703	9330133O14Rik	TRUE	TRUE	TRUE
100705	Acacb	FALSE	FALSE	TRUE
100715	Tent2	TRUE	TRUE	TRUE
100732	Mapre3	TRUE	TRUE	TRUE
100736249	Mira	FALSE	FALSE	TRUE
100737	Dcun1d4	TRUE	TRUE	TRUE
100763	Ube3c	TRUE	TRUE	TRUE
100855	Tbc1d14	TRUE	TRUE	TRUE
100861480	Gm25018	TRUE	TRUE	TRUE
100861615	LOC100861615	TRUE	TRUE	TRUE
100861668	Gm21119	TRUE	TRUE	TRUE
100861755	Gm21190	TRUE	TRUE	TRUE
100861909	Gm21320	FALSE	FALSE	TRUE
100861913	C330026H20Rik	FALSE	TRUE	TRUE
100862375	Entpd4b	TRUE	TRUE	TRUE
100885825	Mir5615-1	FALSE	TRUE	TRUE
100885831	Mir5619	TRUE	TRUE	TRUE
100885832	Mir5620	TRUE	TRUE	TRUE
100885835	Mir5623	TRUE	TRUE	TRUE
100885842	Mir5627	TRUE	TRUE	TRUE
100900	Hscb	TRUE	TRUE	TRUE
100929	Tyw1	TRUE	TRUE	TRUE
100952	Emilin1	TRUE	TRUE	TRUE
100972	Rab28	TRUE	TRUE	TRUE
100978	Nfxl1	TRUE	TRUE	TRUE
100986	Akap9	TRUE	TRUE	TRUE
100993	AW549542	TRUE	TRUE	TRUE
101023	Zfp513	TRUE	TRUE	TRUE
101055907	Gm15246	TRUE	TRUE	TRUE
101056073	Zfp990	TRUE	TRUE	TRUE
101056138	Gm20619	TRUE	TRUE	TRUE
101056149	Gm15908	TRUE	TRUE	TRUE
101095	Zfp282	TRUE	TRUE	TRUE
101113	Snx21	TRUE	TRUE	TRUE
101122	Rpusd3	TRUE	TRUE	TRUE
101187	Parp11	TRUE	TRUE	TRUE
101240	Wdr91	TRUE	TRUE	TRUE
101437	Dhx32	TRUE	TRUE	TRUE
101447999	Mirc35hg	FALSE	TRUE	TRUE
101471	Phrf1	TRUE	TRUE	TRUE
101488	Slco2b1	TRUE	TRUE	TRUE
101489	Ric8a	FALSE	TRUE	TRUE
101497	Plekhg2	FALSE	TRUE	TRUE
101502	Hsd3b7	TRUE	TRUE	TRUE
101543	Wtip	FALSE	TRUE	TRUE
101565	Ccp110	FALSE	FALSE	TRUE
101568	Vrk3	FALSE	FALSE	TRUE
101592	Efl1	TRUE	TRUE	TRUE
101613	Nlrp6	FALSE	FALSE	TRUE
101669761	Gm15694	FALSE	FALSE	TRUE
101706	Numa1	TRUE	TRUE	TRUE
101744	Acp7	TRUE	TRUE	TRUE
101809	Spred3	FALSE	TRUE	TRUE
101861	Ints4	TRUE	TRUE	TRUE
101985	Usb1	TRUE	TRUE	TRUE
102022	Ces2a	FALSE	TRUE	TRUE
102032	Smim19	TRUE	TRUE	TRUE
102058	Exoc8	TRUE	TRUE	TRUE
102093	Phkb	TRUE	TRUE	TRUE
102098	Arhgef18	TRUE	TRUE	TRUE
102103	Mtus1	TRUE	TRUE	TRUE
102122	Fam192a	TRUE	TRUE	TRUE
102132	E230013L22Rik	FALSE	TRUE	TRUE
102193	Zdhhc7	TRUE	TRUE	TRUE
102247	Gpat4	TRUE	TRUE	TRUE
102294	Cyp4v3	TRUE	TRUE	TRUE
102334	Ankrd10	TRUE	TRUE	TRUE
102414	Clk3	TRUE	TRUE	TRUE
102436	Lars2	TRUE	TRUE	TRUE
102442	Dennd4a	TRUE	TRUE	TRUE
102448	Xylb	TRUE	TRUE	TRUE
102462	Imp3	TRUE	TRUE	TRUE
102465173	Mir6340	FALSE	FALSE	TRUE
102465190	Mir6367	FALSE	FALSE	TRUE
102465193	Mir6371	FALSE	FALSE	TRUE
102465203	Mir6386	FALSE	FALSE	TRUE
102465213	Mir6397	FALSE	TRUE	TRUE
102465258	Mir6516	TRUE	TRUE	TRUE
102465542	Mir6900	FALSE	FALSE	TRUE
102465548	Mir6909	FALSE	TRUE	TRUE
102465549	Mir6910	FALSE	FALSE	TRUE
102465551	Mir6914	TRUE	TRUE	TRUE
102465555	Mir6921	FALSE	TRUE	TRUE
102465556	Mir6922	FALSE	TRUE	TRUE
102465557	Mir6925	FALSE	FALSE	TRUE
102465561	Mir6930	FALSE	TRUE	TRUE
102465564	Mir6935	FALSE	FALSE	TRUE
102465565	Mir6936	FALSE	FALSE	TRUE
102465569	Mir6944	FALSE	FALSE	TRUE
102465570	Mir6945	FALSE	FALSE	TRUE
102465575	Mir6953	FALSE	TRUE	TRUE
102465577	Mir6956	FALSE	FALSE	TRUE
102465584	Mir6968	FALSE	TRUE	TRUE
102465587	Mir6972	FALSE	TRUE	TRUE
102465589	Mir6975	FALSE	TRUE	TRUE
102465595	Mir6985	FALSE	FALSE	TRUE
102465600	Mir6993	FALSE	FALSE	TRUE
102465611	Mir7011	TRUE	TRUE	TRUE
102465612	Mir7012	FALSE	TRUE	TRUE
102465620	Mir7025	FALSE	FALSE	TRUE
102465626	Mir7035	FALSE	TRUE	TRUE
102465628	Mir7037	FALSE	FALSE	TRUE
102465631	Mir7042	FALSE	FALSE	TRUE
102465636	Mir7051	FALSE	TRUE	TRUE
102465637	Mir7052	FALSE	TRUE	TRUE
102465641	Mir7059	FALSE	FALSE	TRUE
102465648	Mir7070	TRUE	TRUE	TRUE
102465658	Mir7085	FALSE	TRUE	TRUE
102465672	Mir7118	FALSE	FALSE	TRUE
102465698	Mir7212	FALSE	FALSE	TRUE
102465714	Mir7238	TRUE	TRUE	TRUE
102465761	Mir7653	TRUE	TRUE	TRUE
102465765	Mir7659	FALSE	FALSE	TRUE
102465766	Mir7661	FALSE	TRUE	TRUE
102465768	Mir7663	FALSE	TRUE	TRUE
102465772	Mir7671	TRUE	TRUE	TRUE
102465774	Mir3569	TRUE	TRUE	TRUE
102465778	Mir1191b	FALSE	TRUE	TRUE
102465786	Mir7684	FALSE	TRUE	TRUE
102465787	Mir126b	FALSE	FALSE	TRUE
102465886	Mir8094	FALSE	FALSE	TRUE
102465889	Mir8098	TRUE	TRUE	TRUE
102465895	Gm24148	FALSE	FALSE	TRUE
102465959	Mir6236	TRUE	TRUE	TRUE
102465962	Mir6362	FALSE	FALSE	TRUE
102465979	Mir6915	FALSE	FALSE	TRUE
102465980	Mir6937	FALSE	TRUE	TRUE
102465989	Mir7664	FALSE	FALSE	TRUE
102466154	Mir6372	TRUE	TRUE	TRUE
102466207	Mir6911	FALSE	FALSE	TRUE
102466208	Mir6924	FALSE	FALSE	TRUE
102466212	Mir6983	FALSE	FALSE	TRUE
102466218	Mir7054	FALSE	FALSE	TRUE
102466236	Mir7658	FALSE	FALSE	TRUE
102466256	Mir8102	TRUE	TRUE	TRUE
102466257	Mir8114	TRUE	TRUE	TRUE
102466272	Mir7045	FALSE	FALSE	TRUE
102466644	Mir6400	FALSE	TRUE	TRUE
102466768	Mir6933	FALSE	FALSE	TRUE
102466770	Mir6943	FALSE	TRUE	TRUE
102466783	Mir7000	FALSE	TRUE	TRUE
102466786	Mir7009	TRUE	TRUE	TRUE
102466788	Mir7019	FALSE	FALSE	TRUE
102466791	Mir7034	FALSE	FALSE	TRUE
102466793	Mir7043	FALSE	TRUE	TRUE
102466817	Mir7211	FALSE	FALSE	TRUE
102466823	Mir7240	TRUE	TRUE	TRUE
102466840	Mir7655	FALSE	TRUE	TRUE
102466849	Mir7687	TRUE	TRUE	TRUE
102466886	Mir8111	FALSE	TRUE	TRUE
102466914	Mir7088	TRUE	TRUE	TRUE
102466998	Mir6546	FALSE	TRUE	TRUE
102466999	Mir7036b	TRUE	TRUE	TRUE
102566	Ano10	TRUE	TRUE	TRUE
102580	Alg9	TRUE	TRUE	TRUE
102626	Mapkapk3	TRUE	TRUE	TRUE
102631981	Gm30173	TRUE	TRUE	TRUE
102632192	Gm30332	TRUE	TRUE	TRUE
102632231	LOC102632231	TRUE	TRUE	TRUE
102632246	Gm12354	FALSE	FALSE	TRUE
102632430	Gm30505	TRUE	TRUE	TRUE
102632463	LOC102632463	TRUE	TRUE	TRUE
102633311	Gm31108	TRUE	TRUE	TRUE
102633634	Gm26876	TRUE	TRUE	TRUE
102633880	A730081D07Rik	FALSE	FALSE	TRUE
102633941	Gm31641	TRUE	TRUE	TRUE
102634101	Gm31763	TRUE	TRUE	TRUE
102634389	LOC102634389	FALSE	FALSE	TRUE
102634559	Gm29443	TRUE	TRUE	TRUE
102634635	Gm32172	FALSE	TRUE	TRUE
102635561	Ggnbp2os	TRUE	TRUE	TRUE
102635937	Gm12348	TRUE	TRUE	TRUE
102637941	Gm12602	TRUE	TRUE	TRUE
102638507	Gm26684	TRUE	TRUE	TRUE
102639268	Gm13830	TRUE	TRUE	TRUE
102639736	Gm35978	TRUE	TRUE	TRUE
102640359	1700023D09Rik	TRUE	TRUE	TRUE
102640597	Gm29571	TRUE	TRUE	TRUE
102640772	2810414N06Rik	TRUE	TRUE	TRUE
102640923	Gm10649	TRUE	TRUE	TRUE
102641859	Rsf1os2	FALSE	TRUE	TRUE
102644	Oaf	TRUE	TRUE	TRUE
102791	Tcta	TRUE	TRUE	TRUE
102800312	Lncppara	TRUE	TRUE	TRUE
102902673	Gm21992	TRUE	TRUE	TRUE
103080	Sept10	TRUE	TRUE	TRUE
103140	Gstt3	TRUE	TRUE	TRUE
103142	Rdh9	TRUE	TRUE	TRUE
103149	Upb1	TRUE	TRUE	TRUE
103161	Apof	TRUE	TRUE	TRUE
103172	Chchd10	TRUE	TRUE	TRUE
103199	Fig4	TRUE	TRUE	TRUE
103220	Ttc41	TRUE	TRUE	TRUE
103236	Csnk1g2	TRUE	TRUE	TRUE
103268	Cep57l1	TRUE	TRUE	TRUE
103406	Zfr2	TRUE	TRUE	TRUE
103466	Nt5dc3	TRUE	TRUE	TRUE
103468	Nup107	TRUE	TRUE	TRUE
103583	Fbxw11	FALSE	TRUE	TRUE
103611158	Gm38666	TRUE	TRUE	TRUE
103611159	Gm38667	TRUE	TRUE	TRUE
103655	Sec14l4	TRUE	TRUE	TRUE
103677	Smg6	TRUE	TRUE	TRUE
103694	Tmed4	TRUE	TRUE	TRUE
103711	Pnpo	TRUE	TRUE	TRUE
103724	Tbc1d10a	TRUE	TRUE	TRUE
103729	AI450353	FALSE	TRUE	TRUE
103733	Tubg1	TRUE	TRUE	TRUE
103742	Mien1	FALSE	FALSE	TRUE
103743	Tmem98	TRUE	TRUE	TRUE
103765	Tmem17	TRUE	TRUE	TRUE
103784	Wdr92	TRUE	TRUE	TRUE
103806	Maml1	TRUE	TRUE	TRUE
103836	Zfp692	FALSE	TRUE	TRUE
103844	Inca1	TRUE	TRUE	TRUE
103963	Rpn1	FALSE	FALSE	TRUE
103978	Gpc5	TRUE	TRUE	TRUE
103988	Gck	TRUE	TRUE	TRUE
104001	Rtn1	TRUE	TRUE	TRUE
104009	Qsox1	TRUE	TRUE	TRUE
104015	Synj1	TRUE	TRUE	TRUE
104027	Synpo	TRUE	TRUE	TRUE
104082	Wdr7	TRUE	TRUE	TRUE
104086	Cyp27a1	TRUE	TRUE	TRUE
104099	Itga9	TRUE	TRUE	TRUE
104112	Acly	TRUE	TRUE	TRUE
104156	Etv5	TRUE	TRUE	TRUE
104158	Ces1d	TRUE	TRUE	TRUE
104174	Gldc	TRUE	TRUE	TRUE
104175	Sbk1	TRUE	TRUE	TRUE
104215	Rhoq	TRUE	TRUE	TRUE
104248	Cabin1	TRUE	TRUE	TRUE
104263	Kdm3a	TRUE	TRUE	TRUE
104349	Zfp119a	TRUE	TRUE	TRUE
104366	Snora64	TRUE	TRUE	TRUE
104416	Bap1	TRUE	TRUE	TRUE
104445	Cdc42ep1	TRUE	TRUE	TRUE
104479	Ccdc117	TRUE	TRUE	TRUE
104625	Cnot6	TRUE	TRUE	TRUE
104681	Slc16a6	FALSE	TRUE	TRUE
104718	Ttc7b	TRUE	TRUE	TRUE
104725	Sptssa	TRUE	TRUE	TRUE
104759	Pld4	FALSE	FALSE	TRUE
104771	Jkamp	TRUE	TRUE	TRUE
104776	Aldh6a1	TRUE	TRUE	TRUE
104799	Vipas39	TRUE	TRUE	TRUE
104816	Aspg	TRUE	TRUE	TRUE
104859	Tecpr2	TRUE	TRUE	TRUE
104884	Tdp1	TRUE	TRUE	TRUE
104910	Slc25a47	TRUE	TRUE	TRUE
104923	Adi1	TRUE	TRUE	TRUE
104943	Fam110c	TRUE	TRUE	TRUE
105014	Rdh14	TRUE	TRUE	TRUE
105083	Pelo	TRUE	TRUE	TRUE
105148	Iars	TRUE	TRUE	TRUE
105193	Nhlrc1	TRUE	TRUE	TRUE
105239	Rnf44	TRUE	TRUE	TRUE
105245	Txndc5	TRUE	TRUE	TRUE
105246089	C730014E05Rik	TRUE	TRUE	TRUE
105246151	4930590A17Rik	FALSE	FALSE	TRUE
105352	Dusp22	TRUE	TRUE	TRUE
105364	AW495222	TRUE	TRUE	TRUE
105404	BB123696	FALSE	FALSE	TRUE
105445	Dock9	TRUE	TRUE	TRUE
105522	Ankrd28	TRUE	TRUE	TRUE
105559	Mbnl2	TRUE	TRUE	TRUE
105594	Cphx1	FALSE	TRUE	TRUE
105638	Dph3	TRUE	TRUE	TRUE
105651	Ppp1r3e	TRUE	TRUE	TRUE
105663	Thtpa	TRUE	TRUE	TRUE
105670	Rcbtb2	TRUE	TRUE	TRUE
105689	Mycbp2	TRUE	TRUE	TRUE
105722	Ano6	TRUE	TRUE	TRUE
105734	Tigd5	TRUE	TRUE	TRUE
105734727	Gm27021	TRUE	TRUE	TRUE
105844	Card10	TRUE	TRUE	TRUE
105853	Mal2	TRUE	TRUE	TRUE
105859	Csdc2	FALSE	FALSE	TRUE
105886299	Gm44805	FALSE	TRUE	TRUE
105892	9030619P08Rik	TRUE	TRUE	TRUE
105940408	Gm20498	TRUE	TRUE	TRUE
105980076	Gm45929	FALSE	FALSE	TRUE
106021	Topors	TRUE	TRUE	TRUE
106025	Sharpin	TRUE	TRUE	TRUE
106039	Gga1	TRUE	TRUE	TRUE
106042	Prickle1	TRUE	TRUE	TRUE
106073	Mfsd5	TRUE	TRUE	TRUE
106143	Cggbp1	TRUE	TRUE	TRUE
106200	Txndc11	TRUE	TRUE	TRUE
106205	Zc3h7a	TRUE	TRUE	TRUE
106248	Qtrt2	TRUE	TRUE	TRUE
106264	0610012G03Rik	TRUE	TRUE	TRUE
106298	Rrn3	TRUE	TRUE	TRUE
106338	Nsun3	TRUE	TRUE	TRUE
106393	Srl	TRUE	TRUE	TRUE
106407	Slc51a	TRUE	TRUE	TRUE
106512	Gpsm3	FALSE	TRUE	TRUE
106529	Tecr	TRUE	TRUE	TRUE
106557447	LOC106557447	TRUE	TRUE	TRUE
106565	Dlk2	TRUE	TRUE	TRUE
106572	Rab31	TRUE	TRUE	TRUE
106583	Scaf8	TRUE	TRUE	TRUE
106618	Wdr90	FALSE	FALSE	TRUE
106628	Trip10	TRUE	TRUE	TRUE
106648	Cyp4f15	TRUE	TRUE	TRUE
106757	Catsperd	TRUE	TRUE	TRUE
106759	Ticam1	FALSE	TRUE	TRUE
106763	Ttbk1	TRUE	TRUE	TRUE
106795	Tcf19	TRUE	TRUE	TRUE
106821	Oard1	TRUE	TRUE	TRUE
106840	Unc119b	TRUE	TRUE	TRUE
106861	Abhd3	TRUE	TRUE	TRUE
106878	Smim3	TRUE	TRUE	TRUE
106894	Hmgxb3	FALSE	FALSE	TRUE
106947	Slc39a3	TRUE	TRUE	TRUE
107003	A330093E20Rik	TRUE	TRUE	TRUE
107173	Gpr137	TRUE	TRUE	TRUE
107227	Macrod1	TRUE	TRUE	TRUE
107242	AI837181	TRUE	TRUE	TRUE
107272	Psat1	TRUE	TRUE	TRUE
107303348	Gm45935	TRUE	TRUE	TRUE
107305	Vps37c	TRUE	TRUE	TRUE
107321	Lpxn	FALSE	TRUE	TRUE
107338	Gbf1	TRUE	TRUE	TRUE
107351	Kank1	TRUE	TRUE	TRUE
107358	Tm9sf3	TRUE	TRUE	TRUE
107368	Pdzd8	TRUE	TRUE	TRUE
107371	Exoc6	TRUE	TRUE	TRUE
107372	C030016D13Rik	TRUE	TRUE	TRUE
107375	Slc25a45	TRUE	TRUE	TRUE
107392	Brms1	TRUE	TRUE	TRUE
107449	Unc5b	TRUE	TRUE	TRUE
107476	Acaca	TRUE	TRUE	TRUE
107508	Eprs	TRUE	TRUE	TRUE
107515	Lgr4	TRUE	TRUE	TRUE
107569	Nt5c3	TRUE	TRUE	TRUE
107581	Col16a1	TRUE	TRUE	TRUE
107589	Mylk	TRUE	TRUE	TRUE
107607	Nod1	TRUE	TRUE	TRUE
107626	Asmt	TRUE	TRUE	TRUE
107650	Pi4kb	TRUE	TRUE	TRUE
107652	Uap1	TRUE	TRUE	TRUE
107684	Coro2a	TRUE	TRUE	TRUE
107701	Sf3b4	TRUE	TRUE	TRUE
107723	Slc12a6	TRUE	TRUE	TRUE
107733	Mrpl41	TRUE	TRUE	TRUE
107746	Rapgef1	TRUE	TRUE	TRUE
107747	Aldh1l1	TRUE	TRUE	TRUE
107766	Haao	TRUE	TRUE	TRUE
107767	Scamp1	TRUE	TRUE	TRUE
107770	Tm6sf2	TRUE	TRUE	TRUE
107817	Jmjd6	TRUE	TRUE	TRUE
107823	Nsd2	TRUE	TRUE	TRUE
107869	Cth	TRUE	TRUE	TRUE
107885	Mthfs	TRUE	TRUE	TRUE
107932	Chd4	FALSE	FALSE	TRUE
107934	Celsr3	TRUE	TRUE	TRUE
107971	Frs3	FALSE	FALSE	TRUE
107976	Babam2	TRUE	TRUE	TRUE
107986	Ddb2	TRUE	TRUE	TRUE
107993	Bfsp2	TRUE	TRUE	TRUE
107999	Gtpbp6	TRUE	TRUE	TRUE
108030	Lin7a	TRUE	TRUE	TRUE
108037	Shmt2	TRUE	TRUE	TRUE
108058	Camk2d	TRUE	TRUE	TRUE
108072	Grm6	FALSE	TRUE	TRUE
108073	Grm7	TRUE	TRUE	TRUE
108083	Pip4k2b	TRUE	TRUE	TRUE
108086	Rnf216	TRUE	TRUE	TRUE
108089	Rnf144a	TRUE	TRUE	TRUE
108097	Prkab2	TRUE	TRUE	TRUE
108098	Med21	TRUE	TRUE	TRUE
108099	Prkag2	TRUE	TRUE	TRUE
108100	Baiap2	TRUE	TRUE	TRUE
108112	Eif4ebp3	TRUE	TRUE	TRUE
108114	Slc22a7	TRUE	TRUE	TRUE
108115	Slco4a1	TRUE	TRUE	TRUE
108116	Slco3a1	TRUE	TRUE	TRUE
108124	Napa	TRUE	TRUE	TRUE
108148	Galnt2	TRUE	TRUE	TRUE
108150	Galnt7	TRUE	TRUE	TRUE
108151	Sema3d	TRUE	TRUE	TRUE
108153	Adamts7	TRUE	TRUE	TRUE
108154	Adamts6	TRUE	TRUE	TRUE
108156	Mthfd1	TRUE	TRUE	TRUE
108161	Fam50b	TRUE	TRUE	TRUE
108176	Npm3-ps1	FALSE	FALSE	TRUE
108645	Mat2b	TRUE	TRUE	TRUE
108654	Fam210a	TRUE	TRUE	TRUE
108655	Foxp1	TRUE	TRUE	TRUE
108657	Rnpepl1	FALSE	TRUE	TRUE
108660	Rnf187	TRUE	TRUE	TRUE
108682	Gpt2	TRUE	TRUE	TRUE
108686	Ccdc88a	TRUE	TRUE	TRUE
108699	Chn1	TRUE	TRUE	TRUE
108705	Pttg1ip	TRUE	TRUE	TRUE
108707	Fam207a	TRUE	TRUE	TRUE
108723	Card11	TRUE	TRUE	TRUE
108735	Sft2d2	TRUE	TRUE	TRUE
108737	Oxsr1	TRUE	TRUE	TRUE
108767	Pnrc1	TRUE	TRUE	TRUE
108800	Ston2	TRUE	TRUE	TRUE
108811	Ccdc122	FALSE	TRUE	TRUE
108829	Jmjd1c	TRUE	TRUE	TRUE
108837	Ibtk	TRUE	TRUE	TRUE
108841	Rdh13	TRUE	TRUE	TRUE
108853	Mtrf1l	TRUE	TRUE	TRUE
108857	Ankhd1	TRUE	TRUE	TRUE
108888	Atad3a	FALSE	FALSE	TRUE
108900	Fam72a	TRUE	TRUE	TRUE
108902	B4gat1	TRUE	TRUE	TRUE
108903	Tbcd	TRUE	TRUE	TRUE
108909	Aida	TRUE	TRUE	TRUE
108934	Smim13	TRUE	TRUE	TRUE
108937	Rnf169	TRUE	TRUE	TRUE
108943	Trmt10a	TRUE	TRUE	TRUE
108946	Zzz3	TRUE	TRUE	TRUE
108954	Ppp1r15b	TRUE	TRUE	TRUE
108956	Apol7c	FALSE	FALSE	TRUE
108958	Miga2	TRUE	TRUE	TRUE
108960	Irak2	TRUE	TRUE	TRUE
108989	Tpr	TRUE	TRUE	TRUE
108995	Tbc1d10c	TRUE	TRUE	TRUE
109006	Ciapin1	TRUE	TRUE	TRUE
109019	Nabp1	TRUE	TRUE	TRUE
109054	Pfdn4	TRUE	TRUE	TRUE
109065	Dnaaf2	TRUE	TRUE	TRUE
109077	Ints5	TRUE	TRUE	TRUE
109079	Sephs1	TRUE	TRUE	TRUE
109093	Rars2	TRUE	TRUE	TRUE
109095	Rbm15b	FALSE	TRUE	TRUE
109108	Slc30a9	TRUE	TRUE	TRUE
109115	Supt3	TRUE	TRUE	TRUE
109129	Mmadhc	TRUE	TRUE	TRUE
109135	Plekha5	TRUE	TRUE	TRUE
109136	Mmaa	TRUE	TRUE	TRUE
109151	Chd9	TRUE	TRUE	TRUE
109154	Mlec	TRUE	TRUE	TRUE
109161	Ube2q2	TRUE	TRUE	TRUE
109163	3010003L21Rik	TRUE	TRUE	TRUE
109168	Atl3	TRUE	TRUE	TRUE
109198	6030407O03Rik	TRUE	TRUE	TRUE
109222	Rarres1	TRUE	TRUE	TRUE
109229	Fam118b	TRUE	TRUE	TRUE
109241	Mbd5	TRUE	TRUE	TRUE
109242	Kif24	TRUE	TRUE	TRUE
109246	Tspan9	TRUE	TRUE	TRUE
109254	Adtrp	TRUE	TRUE	TRUE
109263	Rlf	TRUE	TRUE	TRUE
109270	Prr5	TRUE	TRUE	TRUE
109275	Actr5	TRUE	TRUE	TRUE
109299	Tmem250-ps	TRUE	TRUE	TRUE
109305	Orai1	TRUE	TRUE	TRUE
109332	Cdcp1	TRUE	TRUE	TRUE
109346	Ankrd39	FALSE	FALSE	TRUE
109359	Abraxas2	TRUE	TRUE	TRUE
109552	Sri	TRUE	TRUE	TRUE
109593	Lmo3	TRUE	TRUE	TRUE
109620	Dsp	TRUE	TRUE	TRUE
109624	Cald1	TRUE	TRUE	TRUE
109652	Acy1	FALSE	FALSE	TRUE
109660	Ctrl	FALSE	FALSE	TRUE
109672	Cyb5a	TRUE	TRUE	TRUE
109676	Ank2	TRUE	TRUE	TRUE
109685	Hyal3	FALSE	FALSE	TRUE
109700	Itga1	TRUE	TRUE	TRUE
109711	Actn1	TRUE	TRUE	TRUE
109754	Cyb5r3	TRUE	TRUE	TRUE
109778	Blvra	TRUE	TRUE	TRUE
109785	Pgm3	TRUE	TRUE	TRUE
109801	Glo1	TRUE	TRUE	TRUE
109815	Selenos	TRUE	TRUE	TRUE
109821	F11	FALSE	TRUE	TRUE
109900	Asl	TRUE	TRUE	TRUE
109901	Cela1	TRUE	TRUE	TRUE
109905	Rap1a	TRUE	TRUE	TRUE
109910	Zfp91	TRUE	TRUE	TRUE
109929	Zbtb25	TRUE	TRUE	TRUE
109978	Art4	TRUE	TRUE	TRUE
110078	Pygb	TRUE	TRUE	TRUE
110084	Dnah1	TRUE	TRUE	TRUE
110095	Pygl	TRUE	TRUE	TRUE
110109	Nop2	TRUE	TRUE	TRUE
110157	Raf1	TRUE	TRUE	TRUE
110173	Manba	TRUE	TRUE	TRUE
110197	Dgkg	TRUE	TRUE	TRUE
110198	Akr7a5	TRUE	TRUE	TRUE
110208	Pgd	TRUE	TRUE	TRUE
110213	Tmbim6	TRUE	TRUE	TRUE
110253	Triobp	TRUE	TRUE	TRUE
110265	Msra	TRUE	TRUE	TRUE
110279	Bcr	TRUE	TRUE	TRUE
110326	Tas1r1	TRUE	TRUE	TRUE
110333	Rmst	TRUE	TRUE	TRUE
110351	Rap1gap	TRUE	TRUE	TRUE
110355	Grk2	FALSE	FALSE	TRUE
110385	Pde4c	TRUE	TRUE	TRUE
110391	Qdpr	TRUE	TRUE	TRUE
110417	Pigh	TRUE	TRUE	TRUE
110446	Acat1	TRUE	TRUE	TRUE
110454	Ly6a	TRUE	TRUE	TRUE
110521	Hivep1	TRUE	TRUE	TRUE
110524	Dgkq	TRUE	TRUE	TRUE
110532	Adarb1	TRUE	TRUE	TRUE
110557	H2-Q6	TRUE	TRUE	TRUE
110593	Prdm2	TRUE	TRUE	TRUE
110596	Arhgef28	TRUE	TRUE	TRUE
110611	Hdlbp	TRUE	TRUE	TRUE
110637	Grik4	TRUE	TRUE	TRUE
110784	Nr3c2	TRUE	TRUE	TRUE
110789	Adgrv1	TRUE	TRUE	TRUE
110794	Cebpe	FALSE	TRUE	TRUE
110796	Tshz1	FALSE	FALSE	TRUE
110809	Srsf1	TRUE	TRUE	TRUE
110821	Pcca	TRUE	TRUE	TRUE
110826	Etfb	TRUE	TRUE	TRUE
110842	Etfa	TRUE	TRUE	TRUE
110854	Ptpa	TRUE	TRUE	TRUE
110855	Pde6c	FALSE	FALSE	TRUE
110862	Kcnq3	TRUE	TRUE	TRUE
110880	Scn4a	FALSE	TRUE	TRUE
110893	Slc8a3	TRUE	TRUE	TRUE
110902	Chrna2	TRUE	TRUE	TRUE
110911	Cds2	TRUE	TRUE	TRUE
110935	Atp6v1b1	TRUE	TRUE	TRUE
110948	Hlcs	TRUE	TRUE	TRUE
110958	M1ap	TRUE	TRUE	TRUE
110959	Nudt19	FALSE	TRUE	TRUE
110962	Mbd6	TRUE	TRUE	TRUE
111173	Erc1	TRUE	TRUE	TRUE
111175	Pecr	TRUE	TRUE	TRUE
111368	Prn	TRUE	TRUE	TRUE
111828493	Atrip-trex1	TRUE	TRUE	TRUE
111970	Dlx1as	TRUE	TRUE	TRUE
112403	Dxo	FALSE	FALSE	TRUE
112405	Egln1	TRUE	TRUE	TRUE
112407	Egln3	TRUE	TRUE	TRUE
11302	Aatk	TRUE	TRUE	TRUE
11303	Abca1	TRUE	TRUE	TRUE
11304	Abca4	TRUE	TRUE	TRUE
11305	Abca2	TRUE	TRUE	TRUE
11307	Abcg1	TRUE	TRUE	TRUE
11363	Acadl	TRUE	TRUE	TRUE
11364	Acadm	TRUE	TRUE	TRUE
11370	Acadvl	TRUE	TRUE	TRUE
114128	Laptm4b	TRUE	TRUE	TRUE
114143	Atp6v0b	TRUE	TRUE	TRUE
11418	Asic2	TRUE	TRUE	TRUE
11425	Apoc4	FALSE	TRUE	TRUE
11426	Macf1	TRUE	TRUE	TRUE
11428	Aco1	TRUE	TRUE	TRUE
11430	Acox1	TRUE	TRUE	TRUE
114301	Palmd	TRUE	TRUE	TRUE
11432	Acp2	TRUE	TRUE	TRUE
11433	Acp5	TRUE	TRUE	TRUE
11438	Chrna4	FALSE	TRUE	TRUE
11443	Chrnb1	TRUE	TRUE	TRUE
11444	Chrnb2	FALSE	FALSE	TRUE
11450	Adipoq	TRUE	TRUE	TRUE
114564	Csprs	FALSE	FALSE	TRUE
114565	Zbtb21	TRUE	TRUE	TRUE
11461	Actb	TRUE	TRUE	TRUE
114644	Slc13a3	TRUE	TRUE	TRUE
11465	Actg1	FALSE	TRUE	TRUE
114652	Ly6g5c	FALSE	TRUE	TRUE
114663	Impa2	TRUE	TRUE	TRUE
114674	Gtf2ird2	TRUE	TRUE	TRUE
114716	Spred2	TRUE	TRUE	TRUE
11472	Actn2	TRUE	TRUE	TRUE
11477	Acvr1	TRUE	TRUE	TRUE
11479	Acvr1b	TRUE	TRUE	TRUE
11480	Acvr2a	TRUE	TRUE	TRUE
11481	Acvr2b	TRUE	TRUE	TRUE
114874	Ddhd1	TRUE	TRUE	TRUE
11489	Adam12	TRUE	TRUE	TRUE
114896	Afg3l1	TRUE	TRUE	TRUE
11502	Adam9	TRUE	TRUE	TRUE
11515	Adcy9	TRUE	TRUE	TRUE
11518	Add1	TRUE	TRUE	TRUE
11520	Plin2	TRUE	TRUE	TRUE
11522	Adh1	TRUE	TRUE	TRUE
11532	Adh5	TRUE	TRUE	TRUE
11534	Adk	TRUE	TRUE	TRUE
11536	Gpr182	TRUE	TRUE	TRUE
11537	Cfd	FALSE	TRUE	TRUE
11539	Adora1	TRUE	TRUE	TRUE
11544	Adprh	TRUE	TRUE	TRUE
11548	Adra1b	TRUE	TRUE	TRUE
11555	Adrb2	TRUE	TRUE	TRUE
11564	Adsl	TRUE	TRUE	TRUE
11565	Adssl1	TRUE	TRUE	TRUE
11569	Aebp2	TRUE	TRUE	TRUE
11576	Afp	FALSE	TRUE	TRUE
11596	Ager	FALSE	FALSE	TRUE
11602	Angpt4	TRUE	TRUE	TRUE
11604	Agrp	TRUE	TRUE	TRUE
11607	Agtr1a	TRUE	TRUE	TRUE
11622	Ahr	TRUE	TRUE	TRUE
11625	Ahsg	TRUE	TRUE	TRUE
11630	Crybg1	TRUE	TRUE	TRUE
11637	Ak2	TRUE	TRUE	TRUE
11639	Ak4	TRUE	TRUE	TRUE
11640	Akap1	TRUE	TRUE	TRUE
11647	Alpl	TRUE	TRUE	TRUE
11651	Akt1	FALSE	TRUE	TRUE
11652	Akt2	TRUE	TRUE	TRUE
11655	Alas1	TRUE	TRUE	TRUE
11657	Alb	TRUE	TRUE	TRUE
11658	Alcam	TRUE	TRUE	TRUE
11668	Aldh1a1	TRUE	TRUE	TRUE
11669	Aldh2	TRUE	TRUE	TRUE
11671	Aldh3a2	TRUE	TRUE	TRUE
116748	Lsm10	FALSE	FALSE	TRUE
11682	Alk	TRUE	TRUE	TRUE
116837	Rims1	TRUE	TRUE	TRUE
116838	Rims2	TRUE	TRUE	TRUE
116848	Baz2a	TRUE	TRUE	TRUE
116871	Mta3	TRUE	TRUE	TRUE
116873	Stim2	FALSE	FALSE	TRUE
116891	Derl2	TRUE	TRUE	TRUE
116904	Alpk3	TRUE	TRUE	TRUE
116914	Slc19a2	TRUE	TRUE	TRUE
116939	Pnpla3	TRUE	TRUE	TRUE
11695	Alx4	TRUE	TRUE	TRUE
116972	Fam57a	TRUE	TRUE	TRUE
11699	Ambp	TRUE	TRUE	TRUE
11702	Amd1	TRUE	TRUE	TRUE
117109	Pop5	TRUE	TRUE	TRUE
117147	Acsm1	TRUE	TRUE	TRUE
117148	Necab2	TRUE	TRUE	TRUE
117160	Ttyh2	TRUE	TRUE	TRUE
117167	Steap4	TRUE	TRUE	TRUE
117197	Bloc1s4	TRUE	TRUE	TRUE
117198	Ivns1abp	TRUE	TRUE	TRUE
11727	Ang	TRUE	TRUE	TRUE
11731	Ang2	FALSE	TRUE	TRUE
11732	Ank	TRUE	TRUE	TRUE
11733	Ank1	TRUE	TRUE	TRUE
11735	Ank3	TRUE	TRUE	TRUE
11737	Anp32a	TRUE	TRUE	TRUE
11747	Anxa5	TRUE	TRUE	TRUE
11749	Anxa6	TRUE	TRUE	TRUE
11757	Prdx3	TRUE	TRUE	TRUE
11758	Prdx6	TRUE	TRUE	TRUE
117589	Asb7	TRUE	TRUE	TRUE
117591	Slc2a9	TRUE	TRUE	TRUE
117599	Helb	TRUE	TRUE	TRUE
117600	Srgap1	TRUE	TRUE	TRUE
11761	Aox1	TRUE	TRUE	TRUE
11764	Ap1b1	TRUE	TRUE	TRUE
11765	Ap1g1	TRUE	TRUE	TRUE
11769	Ap1s1	TRUE	TRUE	TRUE
11771	Ap2a1	TRUE	TRUE	TRUE
11772	Ap2a2	TRUE	TRUE	TRUE
11773	Ap2m1	TRUE	TRUE	TRUE
11774	Ap3b1	TRUE	TRUE	TRUE
11777	Ap3s1	FALSE	FALSE	TRUE
11781	Ap4m1	TRUE	TRUE	TRUE
11782	Ap4s1	TRUE	TRUE	TRUE
11784	Apba2	TRUE	TRUE	TRUE
11785	Apbb1	TRUE	TRUE	TRUE
11787	Apbb2	TRUE	TRUE	TRUE
11789	Apc	TRUE	TRUE	TRUE
11793	Atg5	TRUE	TRUE	TRUE
11796	Birc3	TRUE	TRUE	TRUE
11797	Birc2	TRUE	TRUE	TRUE
11803	Aplp1	FALSE	FALSE	TRUE
11804	Aplp2	TRUE	TRUE	TRUE
11806	Apoa1	TRUE	TRUE	TRUE
11807	Apoa2	TRUE	TRUE	TRUE
11810	Apobec1	TRUE	TRUE	TRUE
11812	Apoc1	TRUE	TRUE	TRUE
11813	Apoc2	FALSE	FALSE	TRUE
11816	Apoe	FALSE	TRUE	TRUE
11820	App	TRUE	TRUE	TRUE
11821	Aprt	TRUE	TRUE	TRUE
11829	Aqp4	TRUE	TRUE	TRUE
11834	Aqr	TRUE	TRUE	TRUE
11837	Rplp0	TRUE	TRUE	TRUE
11843	Arf4	TRUE	TRUE	TRUE
118445	Klf16	TRUE	TRUE	TRUE
118449	Synpo2	TRUE	TRUE	TRUE
11845	Arf6	TRUE	TRUE	TRUE
118452	Baalc	TRUE	TRUE	TRUE
118453	Mmp28	TRUE	TRUE	TRUE
11846	Arg1	TRUE	TRUE	TRUE
11848	Rhoa	TRUE	TRUE	TRUE
11852	Rhob	TRUE	TRUE	TRUE
11855	Arhgap5	TRUE	TRUE	TRUE
11858	Rnd2	TRUE	TRUE	TRUE
11859	Phox2a	TRUE	TRUE	TRUE
11861	Arl4a	TRUE	TRUE	TRUE
11863	Arnt	TRUE	TRUE	TRUE
11865	Arntl	TRUE	TRUE	TRUE
11877	Arvcf	TRUE	TRUE	TRUE
11881	Arsb	TRUE	TRUE	TRUE
11883	Arsa	TRUE	TRUE	TRUE
11886	Asah1	TRUE	TRUE	TRUE
11889	Asgr1	TRUE	TRUE	TRUE
11890	Asgr2	TRUE	TRUE	TRUE
11898	Ass1	TRUE	TRUE	TRUE
11905	Serpinc1	TRUE	TRUE	TRUE
11907	Ate1	TRUE	TRUE	TRUE
11908	Atf1	TRUE	TRUE	TRUE
11909	Atf2	TRUE	TRUE	TRUE
11910	Atf3	TRUE	TRUE	TRUE
11911	Atf4	TRUE	TRUE	TRUE
11920	Atm	TRUE	TRUE	TRUE
11927	Atox1	TRUE	TRUE	TRUE
11928	Atp1a1	TRUE	TRUE	TRUE
11931	Atp1b1	TRUE	TRUE	TRUE
11932	Atp1b2	TRUE	TRUE	TRUE
11933	Atp1b3	TRUE	TRUE	TRUE
11936	Fxyd2	FALSE	FALSE	TRUE
11938	Atp2a2	TRUE	TRUE	TRUE
11941	Atp2b2	TRUE	TRUE	TRUE
11944	Atp4a	TRUE	TRUE	TRUE
11946	Atp5a1	TRUE	TRUE	TRUE
11947	Atp5b	TRUE	TRUE	TRUE
11949	Atp5c1	TRUE	TRUE	TRUE
11950	Atp5f1	TRUE	TRUE	TRUE
11951	Atp5g1	TRUE	TRUE	TRUE
11957	Atp5j	TRUE	TRUE	TRUE
11958	Atp5k	TRUE	TRUE	TRUE
11972	Atp6v0d1	TRUE	TRUE	TRUE
11973	Atp6v1e1	TRUE	TRUE	TRUE
11975	Atp6v0a1	TRUE	TRUE	TRUE
11979	Atp7b	TRUE	TRUE	TRUE
11980	Atp8a1	TRUE	TRUE	TRUE
11981	Atp9a	TRUE	TRUE	TRUE
11988	Slc7a2	TRUE	TRUE	TRUE
11990	Atrn	TRUE	TRUE	TRUE
11993	Aup1	TRUE	TRUE	TRUE
11994	Pcdh15	TRUE	TRUE	TRUE
11997	Akr1b7	TRUE	TRUE	TRUE
12007	Azgp1	TRUE	TRUE	TRUE
12009	Cep131	TRUE	TRUE	TRUE
12010	B2m	TRUE	TRUE	TRUE
12013	Bach1	TRUE	TRUE	TRUE
12014	Bach2	TRUE	TRUE	TRUE
12015	Bad	TRUE	TRUE	TRUE
12021	Bard1	TRUE	TRUE	TRUE
12023	Barx2	TRUE	TRUE	TRUE
12033	Bcap29	TRUE	TRUE	TRUE
12034	Phb2	FALSE	TRUE	TRUE
12036	Bcat2	TRUE	TRUE	TRUE
12039	Bckdha	TRUE	TRUE	TRUE
12040	Bckdhb	TRUE	TRUE	TRUE
12041	Bckdk	FALSE	FALSE	TRUE
12043	Bcl2	TRUE	TRUE	TRUE
12048	Bcl2l1	TRUE	TRUE	TRUE
12050	Bcl2l2	FALSE	FALSE	TRUE
12051	Bcl3	TRUE	TRUE	TRUE
12053	Bcl6	TRUE	TRUE	TRUE
12054	Bcl7b	TRUE	TRUE	TRUE
12057	Opn1sw	FALSE	FALSE	TRUE
121022	Mrps6	TRUE	TRUE	TRUE
12116	Bhmt	TRUE	TRUE	TRUE
12122	Bid	TRUE	TRUE	TRUE
12124	Bik	TRUE	TRUE	TRUE
12125	Bcl2l11	TRUE	TRUE	TRUE
12142	Prdm1	TRUE	TRUE	TRUE
12144	Blm	TRUE	TRUE	TRUE
12161	Bmp6	TRUE	TRUE	TRUE
12162	Bmp7	TRUE	TRUE	TRUE
12164	Bmp8b	TRUE	TRUE	TRUE
12165	Gdf2	TRUE	TRUE	TRUE
12166	Bmpr1a	TRUE	TRUE	TRUE
12175	Bnip2	TRUE	TRUE	TRUE
12176	Bnip3	TRUE	TRUE	TRUE
12177	Bnip3l	TRUE	TRUE	TRUE
12180	Smyd1	TRUE	TRUE	TRUE
12189	Brca1	TRUE	TRUE	TRUE
12192	Zfp36l1	TRUE	TRUE	TRUE
12193	Zfp36l2	TRUE	TRUE	TRUE
12211	Birc6	TRUE	TRUE	TRUE
12217	Bsn	TRUE	TRUE	TRUE
12226	Btg1	TRUE	TRUE	TRUE
12227	Btg2	TRUE	TRUE	TRUE
12234	Btrc	TRUE	TRUE	TRUE
12257	Tspo	TRUE	TRUE	TRUE
12258	Serping1	TRUE	TRUE	TRUE
12261	C1qbp	TRUE	TRUE	TRUE
12263	C2	TRUE	TRUE	TRUE
12265	Ciita	TRUE	TRUE	TRUE
12266	C3	TRUE	TRUE	TRUE
12268	C4b	TRUE	TRUE	TRUE
12282	Hyou1	TRUE	TRUE	TRUE
12287	Cacna1b	TRUE	TRUE	TRUE
12289	Cacna1d	TRUE	TRUE	TRUE
12291	Cacna1g	TRUE	TRUE	TRUE
12294	Cacna2d3	TRUE	TRUE	TRUE
12298	Cacnb4	TRUE	TRUE	TRUE
12304	Pdia4	TRUE	TRUE	TRUE
12306	Anxa2	TRUE	TRUE	TRUE
12313	Calm1	TRUE	TRUE	TRUE
12314	Calm2	TRUE	TRUE	TRUE
12315	Calm3	TRUE	TRUE	TRUE
12319	Car8	TRUE	TRUE	TRUE
12323	Camk2b	TRUE	TRUE	TRUE
12325	Camk2g	TRUE	TRUE	TRUE
12330	Canx	TRUE	TRUE	TRUE
12334	Capn2	TRUE	TRUE	TRUE
12337	Capn5	TRUE	TRUE	TRUE
12339	Capn7	TRUE	TRUE	TRUE
12345	Capzb	TRUE	TRUE	TRUE
12350	Car3	TRUE	TRUE	TRUE
12352	Car5a	TRUE	TRUE	TRUE
12355	Nr1i3	TRUE	TRUE	TRUE
12359	Cat	TRUE	TRUE	TRUE
12371	Casp9	TRUE	TRUE	TRUE
12372	Casq1	FALSE	FALSE	TRUE
12374	Casr	TRUE	TRUE	TRUE
12385	Ctnna1	TRUE	TRUE	TRUE
12387	Ctnnb1	TRUE	TRUE	TRUE
12394	Runx1	TRUE	TRUE	TRUE
12396	Cbfa2t2	FALSE	TRUE	TRUE
12398	Cbfa2t3	TRUE	TRUE	TRUE
12401	Serpina6	FALSE	TRUE	TRUE
12408	Cbr1	FALSE	FALSE	TRUE
12411	Cbs	TRUE	TRUE	TRUE
12417	Cbx3	TRUE	TRUE	TRUE
12418	Cbx4	TRUE	TRUE	TRUE
12421	Rb1cc1	TRUE	TRUE	TRUE
12443	Ccnd1	TRUE	TRUE	TRUE
12447	Ccne1	TRUE	TRUE	TRUE
12448	Ccne2	TRUE	TRUE	TRUE
12449	Ccnf	TRUE	TRUE	TRUE
12450	Ccng1	TRUE	TRUE	TRUE
12452	Ccng2	TRUE	TRUE	TRUE
12454	Ccnk	TRUE	TRUE	TRUE
12457	Noct	TRUE	TRUE	TRUE
12460	Ccs	TRUE	TRUE	TRUE
12465	Cct5	FALSE	TRUE	TRUE
12467	Cct6b	TRUE	TRUE	TRUE
12468	Cct7	TRUE	TRUE	TRUE
12488	Cd2ap	TRUE	TRUE	TRUE
12491	Cd36	TRUE	TRUE	TRUE
12492	Scarb2	TRUE	TRUE	TRUE
12499	Entpd5	TRUE	TRUE	TRUE
12504	Cd4	TRUE	TRUE	TRUE
12505	Cd44	TRUE	TRUE	TRUE
12509	Cd59a	TRUE	TRUE	TRUE
12514	Cd68	FALSE	TRUE	TRUE
12519	Cd80	FALSE	TRUE	TRUE
12521	Cd82	TRUE	TRUE	TRUE
12527	Cd9	TRUE	TRUE	TRUE
12530	Cdc25a	TRUE	TRUE	TRUE
12532	Cdc25c	FALSE	FALSE	TRUE
12534	Cdk1	TRUE	TRUE	TRUE
12540	Cdc42	TRUE	TRUE	TRUE
12550	Cdh1	TRUE	TRUE	TRUE
12554	Cdh13	TRUE	TRUE	TRUE
12555	Cdh15	TRUE	TRUE	TRUE
12558	Cdh2	TRUE	TRUE	TRUE
12569	Cdk5r1	TRUE	TRUE	TRUE
12571	Cdk6	TRUE	TRUE	TRUE
12575	Cdkn1a	TRUE	TRUE	TRUE
12576	Cdkn1b	TRUE	TRUE	TRUE
12580	Cdkn2c	TRUE	TRUE	TRUE
12583	Cdo1	TRUE	TRUE	TRUE
12585	Cdr2	TRUE	TRUE	TRUE
12587	Mia	TRUE	TRUE	TRUE
12590	Cdx1	FALSE	FALSE	TRUE
12593	Cdyl	TRUE	TRUE	TRUE
12606	Cebpa	TRUE	TRUE	TRUE
12608	Cebpb	TRUE	TRUE	TRUE
12609	Cebpd	TRUE	TRUE	TRUE
12611	Cebpg	TRUE	TRUE	TRUE
12614	Celsr1	TRUE	TRUE	TRUE
12615	Cenpa	TRUE	TRUE	TRUE
12623	Ces1g	TRUE	TRUE	TRUE
12630	Cfi	FALSE	FALSE	TRUE
12631	Cfl1	TRUE	TRUE	TRUE
12632	Cfl2	TRUE	TRUE	TRUE
12633	Cflar	TRUE	TRUE	TRUE
12640	Cga	TRUE	TRUE	TRUE
12648	Chd1	TRUE	TRUE	TRUE
12651	Chkb	FALSE	TRUE	TRUE
12660	Chka	TRUE	TRUE	TRUE
12661	Chl1	TRUE	TRUE	TRUE
12667	Chrd	TRUE	TRUE	TRUE
12675	Chuk	TRUE	TRUE	TRUE
12695	Patj	TRUE	TRUE	TRUE
12696	Cirbp	FALSE	FALSE	TRUE
12700	Cish	TRUE	TRUE	TRUE
12704	Cit	TRUE	TRUE	TRUE
12724	Clcn2	TRUE	TRUE	TRUE
12725	Clcn3	TRUE	TRUE	TRUE
12727	Clcn4	TRUE	TRUE	TRUE
12729	Clns1a	TRUE	TRUE	TRUE
12739	Cldn3	TRUE	TRUE	TRUE
12750	Clk4	TRUE	TRUE	TRUE
12752	Cln3	FALSE	TRUE	TRUE
12759	Clu	TRUE	TRUE	TRUE
12763	Cmah	TRUE	TRUE	TRUE
12764	Cmas	FALSE	TRUE	TRUE
12775	Ccr7	FALSE	FALSE	TRUE
12780	Abcc2	TRUE	TRUE	TRUE
12785	Cnbp	TRUE	TRUE	TRUE
12790	Cnga3	TRUE	TRUE	TRUE
12798	Cnn2	TRUE	TRUE	TRUE
12805	Cntn1	TRUE	TRUE	TRUE
12808	Cobl	TRUE	TRUE	TRUE
12812	Coil	FALSE	TRUE	TRUE
12815	Col11a2	FALSE	TRUE	TRUE
12816	Col12a1	TRUE	TRUE	TRUE
12819	Col15a1	TRUE	TRUE	TRUE
12822	Col18a1	TRUE	TRUE	TRUE
12823	Col19a1	TRUE	TRUE	TRUE
12829	Col4a4	TRUE	TRUE	TRUE
12831	Col5a1	TRUE	TRUE	TRUE
12840	Col9a2	TRUE	TRUE	TRUE
12846	Comt	TRUE	TRUE	TRUE
12847	Copa	TRUE	TRUE	TRUE
12850	Coq7	TRUE	TRUE	TRUE
12857	Cox4i1	TRUE	TRUE	TRUE
12858	Cox5a	TRUE	TRUE	TRUE
12859	Cox5b	TRUE	TRUE	TRUE
12861	Cox6a1	TRUE	TRUE	TRUE
12864	Cox6c	TRUE	TRUE	TRUE
12866	Cox7a2	TRUE	TRUE	TRUE
12869	Cox8b	FALSE	FALSE	TRUE
12870	Cp	TRUE	TRUE	TRUE
12874	Cpd	TRUE	TRUE	TRUE
12879	Cys1	TRUE	TRUE	TRUE
12892	Cpox	TRUE	TRUE	TRUE
12894	Cpt1a	TRUE	TRUE	TRUE
12895	Cpt1b	FALSE	FALSE	TRUE
12896	Cpt2	TRUE	TRUE	TRUE
12905	Cradd	TRUE	TRUE	TRUE
12908	Crat	TRUE	TRUE	TRUE
12909	Crcp	TRUE	TRUE	TRUE
12914	Crebbp	TRUE	TRUE	TRUE
12925	Crip1	FALSE	FALSE	TRUE
12927	Bcar1	TRUE	TRUE	TRUE
12929	Crkl	TRUE	TRUE	TRUE
12944	Crp	TRUE	TRUE	TRUE
12952	Cry1	TRUE	TRUE	TRUE
12953	Cry2	TRUE	TRUE	TRUE
12962	Crybb3	TRUE	TRUE	TRUE
12964	Cryga	FALSE	FALSE	TRUE
12972	Cryz	TRUE	TRUE	TRUE
12974	Cs	TRUE	TRUE	TRUE
12977	Csf1	FALSE	FALSE	TRUE
12978	Csf1r	TRUE	TRUE	TRUE
12988	Csk	TRUE	TRUE	TRUE
13000	Csnk2a2	TRUE	TRUE	TRUE
13002	Dnajc5	TRUE	TRUE	TRUE
13004	Ncan	FALSE	FALSE	TRUE
13009	Csrp3	TRUE	TRUE	TRUE
13010	Cst3	TRUE	TRUE	TRUE
13016	Ctbp1	TRUE	TRUE	TRUE
13017	Ctbp2	TRUE	TRUE	TRUE
13026	Pcyt1a	TRUE	TRUE	TRUE
13030	Ctsb	TRUE	TRUE	TRUE
13032	Ctsc	TRUE	TRUE	TRUE
13036	Ctsh	TRUE	TRUE	TRUE
13039	Ctsl	TRUE	TRUE	TRUE
13041	Ctsw	FALSE	TRUE	TRUE
13043	Cttn	TRUE	TRUE	TRUE
13046	Celf1	TRUE	TRUE	TRUE
13047	Cux1	TRUE	TRUE	TRUE
13048	Cux2	TRUE	TRUE	TRUE
13052	Cxadr	TRUE	TRUE	TRUE
13063	Cycs	TRUE	TRUE	TRUE
13074	Cyp17a1	TRUE	TRUE	TRUE
13076	Cyp1a1	TRUE	TRUE	TRUE
13077	Cyp1a2	FALSE	TRUE	TRUE
13079	Cyp21a1	FALSE	TRUE	TRUE
13081	Cyp24a1	FALSE	FALSE	TRUE
13082	Cyp26a1	FALSE	TRUE	TRUE
13085	Cyp2a12	TRUE	TRUE	TRUE
13086	Cyp2a4	FALSE	TRUE	TRUE
13087	Cyp2a5	FALSE	TRUE	TRUE
13089	Cyp2b13	TRUE	TRUE	TRUE
13095	Cyp2c29	FALSE	TRUE	TRUE
13098	Cyp2c39	TRUE	TRUE	TRUE
13105	Cyp2d9	FALSE	TRUE	TRUE
13106	Cyp2e1	TRUE	TRUE	TRUE
13107	Cyp2f2	TRUE	TRUE	TRUE
13113	Cyp3a13	TRUE	TRUE	TRUE
13118	Cyp4a12b	TRUE	TRUE	TRUE
13120	Cyp4b1	FALSE	TRUE	TRUE
13131	Dab1	TRUE	TRUE	TRUE
13132	Dab2	TRUE	TRUE	TRUE
13138	Dag1	TRUE	TRUE	TRUE
13139	Dgka	FALSE	TRUE	TRUE
13142	Dao	FALSE	FALSE	TRUE
13143	Dapk2	TRUE	TRUE	TRUE
13144	Dapk3	TRUE	TRUE	TRUE
13167	Dbi	TRUE	TRUE	TRUE
13169	Dbnl	TRUE	TRUE	TRUE
13170	Dbp	TRUE	TRUE	TRUE
13175	Dclk1	TRUE	TRUE	TRUE
13180	Pcbd1	TRUE	TRUE	TRUE
13185	Vps26c	TRUE	TRUE	TRUE
13191	Dctn1	TRUE	TRUE	TRUE
13194	Ddb1	TRUE	TRUE	TRUE
13195	Ddc	TRUE	TRUE	TRUE
13196	Asap1	TRUE	TRUE	TRUE
13197	Gadd45a	TRUE	TRUE	TRUE
13198	Ddit3	FALSE	TRUE	TRUE
13202	Ddt	TRUE	TRUE	TRUE
13207	Ddx5	TRUE	TRUE	TRUE
13209	Ddx6	TRUE	TRUE	TRUE
13244	Degs1	TRUE	TRUE	TRUE
13347	Dffa	TRUE	TRUE	TRUE
13353	Dgcr6	TRUE	TRUE	TRUE
13360	Dhcr7	TRUE	TRUE	TRUE
13367	Diaph1	TRUE	TRUE	TRUE
13368	Dffb	TRUE	TRUE	TRUE
13370	Dio1	TRUE	TRUE	TRUE
13385	Dlg4	FALSE	TRUE	TRUE
13388	Dll1	TRUE	TRUE	TRUE
13417	Dnah8	TRUE	TRUE	TRUE
13418	Dnajc1	TRUE	TRUE	TRUE
13424	Dync1h1	FALSE	FALSE	TRUE
13426	Dync1i1	TRUE	TRUE	TRUE
13429	Dnm1	FALSE	FALSE	TRUE
13430	Dnm2	TRUE	TRUE	TRUE
13433	Dnmt1	TRUE	TRUE	TRUE
13434	Trdmt1	TRUE	TRUE	TRUE
13435	Dnmt3a	TRUE	TRUE	TRUE
13436	Dnmt3b	TRUE	TRUE	TRUE
13449	Dok2	FALSE	FALSE	TRUE
13479	Dpep1	FALSE	TRUE	TRUE
13483	Dpp6	TRUE	TRUE	TRUE
13486	Dr1	TRUE	TRUE	TRUE
13496	Arid3a	TRUE	TRUE	TRUE
13498	Atn1	TRUE	TRUE	TRUE
13506	Dsc2	TRUE	TRUE	TRUE
13511	Dsg2	TRUE	TRUE	TRUE
13518	Dst	TRUE	TRUE	TRUE
13521	Slc26a2	TRUE	TRUE	TRUE
13524	Adam18	TRUE	TRUE	TRUE
13527	Dtna	TRUE	TRUE	TRUE
13528	Dtnb	TRUE	TRUE	TRUE
13542	Dvl1	TRUE	TRUE	TRUE
13557	E2f3	TRUE	TRUE	TRUE
13560	E4f1	TRUE	TRUE	TRUE
13589	Mapre1	TRUE	TRUE	TRUE
13590	Lefty1	TRUE	TRUE	TRUE
13593	Ebf3	TRUE	TRUE	TRUE
13605	Ect2	TRUE	TRUE	TRUE
13610	S1pr3	TRUE	TRUE	TRUE
13626	Eed	TRUE	TRUE	TRUE
13627	Eef1a1	TRUE	TRUE	TRUE
13629	Eef2	TRUE	TRUE	TRUE
13631	Eef2k	TRUE	TRUE	TRUE
13636	Efna1	TRUE	TRUE	TRUE
13640	Efna5	TRUE	TRUE	TRUE
13649	Egfr	TRUE	TRUE	TRUE
13653	Egr1	TRUE	TRUE	TRUE
13660	Ehd1	TRUE	TRUE	TRUE
13666	Eif2ak3	TRUE	TRUE	TRUE
13667	Eif2b4	TRUE	TRUE	TRUE
13669	Eif3a	TRUE	TRUE	TRUE
13680	Ddx19a	TRUE	TRUE	TRUE
13681	Eif4a1	TRUE	TRUE	TRUE
13688	Eif4ebp2	TRUE	TRUE	TRUE
13690	Eif4g2	TRUE	TRUE	TRUE
13706	Cela2a	TRUE	TRUE	TRUE
13709	Elf1	TRUE	TRUE	TRUE
13714	Elk4	TRUE	TRUE	TRUE
13716	Ell	TRUE	TRUE	TRUE
13717	Eln	TRUE	TRUE	TRUE
13797	Emx2	TRUE	TRUE	TRUE
13803	Enc1	TRUE	TRUE	TRUE
13806	Eno1	FALSE	TRUE	TRUE
13807	Eno2	TRUE	TRUE	TRUE
13808	Eno3	FALSE	TRUE	TRUE
13809	Enpep	TRUE	TRUE	TRUE
13819	Epas1	TRUE	TRUE	TRUE
13821	Epb41l1	TRUE	TRUE	TRUE
13822	Epb41l2	TRUE	TRUE	TRUE
13830	Stom	TRUE	TRUE	TRUE
13831	Epc1	TRUE	TRUE	TRUE
13835	Epha1	TRUE	TRUE	TRUE
13836	Epha2	TRUE	TRUE	TRUE
13837	Epha3	TRUE	TRUE	TRUE
13841	Epha7	TRUE	TRUE	TRUE
13844	Ephb2	TRUE	TRUE	TRUE
13846	Ephb4	TRUE	TRUE	TRUE
13849	Ephx1	TRUE	TRUE	TRUE
13850	Ephx2	TRUE	TRUE	TRUE
13852	Stx2	TRUE	TRUE	TRUE
13853	Epm2a	TRUE	TRUE	TRUE
13854	Epn1	TRUE	TRUE	TRUE
13855	Epn2	TRUE	TRUE	TRUE
13856	Epo	TRUE	TRUE	TRUE
13859	Eps15l1	TRUE	TRUE	TRUE
13864	Nr2f6	TRUE	TRUE	TRUE
13867	Erbb3	TRUE	TRUE	TRUE
13875	Erf	TRUE	TRUE	TRUE
13885	Esd	TRUE	TRUE	TRUE
13897	Ces1e	FALSE	TRUE	TRUE
13909	Ces3b	FALSE	TRUE	TRUE
13929	Amz2	TRUE	TRUE	TRUE
13972	Gnb1l	TRUE	TRUE	TRUE
13982	Esr1	TRUE	TRUE	TRUE
13983	Esr2	FALSE	TRUE	TRUE
13992	Khdrbs3	TRUE	TRUE	TRUE
13996	Etohd2	TRUE	TRUE	TRUE
13998	Fgd6	TRUE	TRUE	TRUE
14004	Chchd2	TRUE	TRUE	TRUE
14007	Celf2	TRUE	TRUE	TRUE
14011	Etv6	TRUE	TRUE	TRUE
14012	Mpzl2	TRUE	TRUE	TRUE
14020	Evi5	TRUE	TRUE	TRUE
14028	Evx1	FALSE	FALSE	TRUE
14030	Ewsr1	TRUE	TRUE	TRUE
14042	Ext1	TRUE	TRUE	TRUE
14043	Ext2	TRUE	TRUE	TRUE
140474	Muc4	FALSE	FALSE	TRUE
140482	Zfp358	TRUE	TRUE	TRUE
140483	Hnmt	TRUE	TRUE	TRUE
140488	Igf2bp3	TRUE	TRUE	TRUE
14049	Eya2	TRUE	TRUE	TRUE
140492	Kcnn2	TRUE	TRUE	TRUE
140494	Atp6v0a4	TRUE	TRUE	TRUE
140546	Eri3	TRUE	TRUE	TRUE
140559	Igsf8	TRUE	TRUE	TRUE
14057	Sfxn1	TRUE	TRUE	TRUE
140570	Plxnb2	TRUE	TRUE	TRUE
14058	F10	TRUE	TRUE	TRUE
140580	Elmo1	TRUE	TRUE	TRUE
14061	F2	TRUE	TRUE	TRUE
14062	F2r	TRUE	TRUE	TRUE
140629	Ubox5	TRUE	TRUE	TRUE
140630	Ube4a	TRUE	TRUE	TRUE
14066	F3	TRUE	TRUE	TRUE
14067	F5	TRUE	TRUE	TRUE
14068	F7	TRUE	TRUE	TRUE
140703	Emid1	TRUE	TRUE	TRUE
140709	Col26a1	TRUE	TRUE	TRUE
14073	Faah	TRUE	TRUE	TRUE
140740	Sec63	TRUE	TRUE	TRUE
140742	Sesn1	TRUE	TRUE	TRUE
140780	Bmp2k	TRUE	TRUE	TRUE
14080	Fabp1	TRUE	TRUE	TRUE
14081	Acsl1	TRUE	TRUE	TRUE
140810	Ttbk2	TRUE	TRUE	TRUE
14082	Fadd	TRUE	TRUE	TRUE
14084	Faf1	TRUE	TRUE	TRUE
140859	Nek8	FALSE	TRUE	TRUE
14087	Fanca	FALSE	FALSE	TRUE
14088	Fancc	TRUE	TRUE	TRUE
140887	Lnx2	TRUE	TRUE	TRUE
140904	Caln1	TRUE	TRUE	TRUE
140917	Dclre1b	TRUE	TRUE	TRUE
14104	Fasn	TRUE	TRUE	TRUE
14114	Fbln1	TRUE	TRUE	TRUE
14120	Fbp2	FALSE	TRUE	TRUE
14121	Fbp1	TRUE	TRUE	TRUE
14130	Fcgr2b	FALSE	TRUE	TRUE
14131	Fcgr3	FALSE	TRUE	TRUE
14133	Fcna	TRUE	TRUE	TRUE
14137	Fdft1	TRUE	TRUE	TRUE
14148	Fdx1	TRUE	TRUE	TRUE
14149	Fdxr	FALSE	FALSE	TRUE
14151	Fech	TRUE	TRUE	TRUE
14159	Fes	TRUE	TRUE	TRUE
14160	Lgr5	TRUE	TRUE	TRUE
14161	Fga	TRUE	TRUE	TRUE
14164	Fgf1	TRUE	TRUE	TRUE
14169	Fgf14	TRUE	TRUE	TRUE
14170	Fgf15	TRUE	TRUE	TRUE
14178	Fgf7	FALSE	FALSE	TRUE
14180	Fgf9	FALSE	TRUE	TRUE
14182	Fgfr1	TRUE	TRUE	TRUE
14183	Fgfr2	TRUE	TRUE	TRUE
14184	Fgfr3	TRUE	TRUE	TRUE
14186	Fgfr4	TRUE	TRUE	TRUE
14191	Fgr	TRUE	TRUE	TRUE
14194	Fh1	TRUE	TRUE	TRUE
14198	Fhit	TRUE	TRUE	TRUE
14218	Sh3pxd2a	TRUE	TRUE	TRUE
14225	Fkbp1a	TRUE	TRUE	TRUE
14227	Fkbp2	TRUE	TRUE	TRUE
14228	Fkbp4	TRUE	TRUE	TRUE
14229	Fkbp5	TRUE	TRUE	TRUE
14232	Fkbp8	TRUE	TRUE	TRUE
14234	Foxc2	FALSE	FALSE	TRUE
14245	Lpin1	TRUE	TRUE	TRUE
14248	Flii	FALSE	TRUE	TRUE
14252	Flot2	TRUE	TRUE	TRUE
14254	Flt1	TRUE	TRUE	TRUE
14260	Fmn1	TRUE	TRUE	TRUE
14262	Fmo3	TRUE	TRUE	TRUE
14263	Fmo5	TRUE	TRUE	TRUE
14268	Fn1	TRUE	TRUE	TRUE
142681	Slc34a3	TRUE	TRUE	TRUE
142682	Zcchc14	TRUE	TRUE	TRUE
14269	Fnbp1	TRUE	TRUE	TRUE
14270	Srgap2	TRUE	TRUE	TRUE
14284	Fosl2	TRUE	TRUE	TRUE
14287	Fpgs	FALSE	FALSE	TRUE
14296	Frat1	TRUE	TRUE	TRUE
14297	Fxn	TRUE	TRUE	TRUE
142980	Tlr3	TRUE	TRUE	TRUE
14299	Ncs1	TRUE	TRUE	TRUE
14311	Cidec	TRUE	TRUE	TRUE
14312	Brd2	TRUE	TRUE	TRUE
14313	Fst	FALSE	TRUE	TRUE
14317	Ftcd	TRUE	TRUE	TRUE
14319	Fth1	TRUE	TRUE	TRUE
14349	Fv1	TRUE	TRUE	TRUE
14356	Timm10b	TRUE	TRUE	TRUE
14362	Fzd1	TRUE	TRUE	TRUE
14366	Fzd4	FALSE	TRUE	TRUE
14367	Fzd5	TRUE	TRUE	TRUE
14369	Fzd7	TRUE	TRUE	TRUE
14370	Fzd8	TRUE	TRUE	TRUE
14373	G0s2	TRUE	TRUE	TRUE
14375	Xrcc6	TRUE	TRUE	TRUE
14376	Ganab	TRUE	TRUE	TRUE
14377	G6pc	FALSE	TRUE	TRUE
14378	G6pc2	TRUE	TRUE	TRUE
14385	Slc37a4	TRUE	TRUE	TRUE
14387	Gaa	TRUE	TRUE	TRUE
14388	Gab1	TRUE	TRUE	TRUE
14390	Gabpa	TRUE	TRUE	TRUE
14391	Gabpb1	TRUE	TRUE	TRUE
14409	Gabrr2	TRUE	TRUE	TRUE
14412	Slc6a13	TRUE	TRUE	TRUE
14417	Gad2	TRUE	TRUE	TRUE
14421	B4galnt1	TRUE	TRUE	TRUE
14423	Galnt1	TRUE	TRUE	TRUE
14430	Galt	TRUE	TRUE	TRUE
14431	Gamt	FALSE	FALSE	TRUE
14433	Gapdh	TRUE	TRUE	TRUE
14447	Gapdhs	TRUE	TRUE	TRUE
14450	Gart	TRUE	TRUE	TRUE
14456	Gas6	TRUE	TRUE	TRUE
14457	Gas7	TRUE	TRUE	TRUE
14463	Gata4	TRUE	TRUE	TRUE
14464	Gata5	TRUE	TRUE	TRUE
14465	Gata6	TRUE	TRUE	TRUE
14467	Nipsnap2	TRUE	TRUE	TRUE
14473	Gc	TRUE	TRUE	TRUE
14527	Gcgr	FALSE	TRUE	TRUE
14528	Gch1	TRUE	TRUE	TRUE
14531	Gcm1	TRUE	TRUE	TRUE
14533	Bloc1s1	TRUE	TRUE	TRUE
14536	Nr6a1	TRUE	TRUE	TRUE
14538	Gcnt2	TRUE	TRUE	TRUE
14544	Gda	TRUE	TRUE	TRUE
14547	Gdap2	TRUE	TRUE	TRUE
14548	Mrps33	TRUE	TRUE	TRUE
14555	Gpd1	TRUE	TRUE	TRUE
14562	Gdf3	FALSE	FALSE	TRUE
14566	Gdf9	FALSE	TRUE	TRUE
14569	Gdi2	TRUE	TRUE	TRUE
14571	Gpd2	TRUE	TRUE	TRUE
14573	Gdnf	FALSE	FALSE	TRUE
14580	Gfap	FALSE	TRUE	TRUE
14583	Gfpt1	TRUE	TRUE	TRUE
14585	Gfra1	TRUE	TRUE	TRUE
14595	B4galt1	TRUE	TRUE	TRUE
14600	Ghr	TRUE	TRUE	TRUE
14619	Gjb2	TRUE	TRUE	TRUE
14628	Ostm1	TRUE	TRUE	TRUE
14629	Gclc	TRUE	TRUE	TRUE
14630	Gclm	TRUE	TRUE	TRUE
14632	Gli1	FALSE	FALSE	TRUE
14633	Gli2	TRUE	TRUE	TRUE
14635	Galk1	TRUE	TRUE	TRUE
14645	Glul	TRUE	TRUE	TRUE
14651	Hagh	TRUE	TRUE	TRUE
14652	Glp1r	TRUE	TRUE	TRUE
14660	Gls	TRUE	TRUE	TRUE
14661	Glud1	TRUE	TRUE	TRUE
14670	Gnl1	TRUE	TRUE	TRUE
14672	Gna11	TRUE	TRUE	TRUE
14673	Gna12	TRUE	TRUE	TRUE
14674	Gna13	TRUE	TRUE	TRUE
14675	Gna14	TRUE	TRUE	TRUE
14676	Gna15	FALSE	FALSE	TRUE
14678	Gnai2	TRUE	TRUE	TRUE
14681	Gnao1	TRUE	TRUE	TRUE
14685	Gnat1	TRUE	TRUE	TRUE
14688	Gnb1	TRUE	TRUE	TRUE
14697	Gnb5	TRUE	TRUE	TRUE
14701	Gng12	TRUE	TRUE	TRUE
14707	Gng5	TRUE	TRUE	TRUE
14708	Gng7	TRUE	TRUE	TRUE
14711	Gnmt	TRUE	TRUE	TRUE
14712	Gnpat	TRUE	TRUE	TRUE
14718	Got1	TRUE	TRUE	TRUE
14719	Got2	TRUE	TRUE	TRUE
14732	Gpam	TRUE	TRUE	TRUE
14735	Gpc4	TRUE	TRUE	TRUE
14739	S1pr2	TRUE	TRUE	TRUE
14745	Lpar1	TRUE	TRUE	TRUE
14748	Gpr3	TRUE	TRUE	TRUE
14751	Gpi1	TRUE	TRUE	TRUE
14756	Gpld1	TRUE	TRUE	TRUE
14773	Grk5	TRUE	TRUE	TRUE
14775	Gpx1	TRUE	TRUE	TRUE
14782	Gsr	TRUE	TRUE	TRUE
14783	Grb10	TRUE	TRUE	TRUE
14784	Grb2	TRUE	TRUE	TRUE
14786	Grb7	TRUE	TRUE	TRUE
14788	Gpr162	FALSE	FALSE	TRUE
14790	Grcc10	FALSE	TRUE	TRUE
14791	Emg1	TRUE	TRUE	TRUE
14792	Lpcat3	TRUE	TRUE	TRUE
14797	Aes	TRUE	TRUE	TRUE
14799	Gria1	TRUE	TRUE	TRUE
14803	Grid1	TRUE	TRUE	TRUE
14804	Grid2	TRUE	TRUE	TRUE
14805	Grik1	TRUE	TRUE	TRUE
14807	Grik3	TRUE	TRUE	TRUE
14810	Grin1	TRUE	TRUE	TRUE
14811	Grin2a	TRUE	TRUE	TRUE
14812	Grin2b	TRUE	TRUE	TRUE
14814	Grin2d	FALSE	FALSE	TRUE
14815	Nr3c1	TRUE	TRUE	TRUE
14823	Grm8	TRUE	TRUE	TRUE
14824	Grn	FALSE	FALSE	TRUE
14827	Pdia3	TRUE	TRUE	TRUE
14828	Hspa5	TRUE	TRUE	TRUE
14852	Gspt1	TRUE	TRUE	TRUE
14854	Gss	TRUE	TRUE	TRUE
14858	Gsta2	TRUE	TRUE	TRUE
14860	Gsta4	TRUE	TRUE	TRUE
14862	Gstm1	FALSE	FALSE	TRUE
14863	Gstm2	TRUE	TRUE	TRUE
14864	Gstm3	FALSE	FALSE	TRUE
14865	Gstm4	TRUE	TRUE	TRUE
14871	Gstt1	TRUE	TRUE	TRUE
14872	Gstt2	FALSE	TRUE	TRUE
14873	Gsto1	TRUE	TRUE	TRUE
14874	Gstz1	TRUE	TRUE	TRUE
14886	Gtf2i	TRUE	TRUE	TRUE
14894	Cfap20	TRUE	TRUE	TRUE
14897	Trip12	TRUE	TRUE	TRUE
14904	Gtpbp1	FALSE	TRUE	TRUE
14910	Gt(ROSA)26Sor	TRUE	TRUE	TRUE
14911	Thumpd3	TRUE	TRUE	TRUE
14917	Gucy2c	TRUE	TRUE	TRUE
14924	Magi1	TRUE	TRUE	TRUE
14933	Gk	TRUE	TRUE	TRUE
14945	Gzmk	TRUE	TRUE	TRUE
14950	H13	TRUE	TRUE	TRUE
14958	H1f0	TRUE	TRUE	TRUE
14962	Cfb	TRUE	TRUE	TRUE
14963	H2-Bl	TRUE	TRUE	TRUE
14964	H2-D1	TRUE	TRUE	TRUE
14972	H2-K1	TRUE	TRUE	TRUE
14977	Slc39a7	TRUE	TRUE	TRUE
14979	H2-Ke6	TRUE	TRUE	TRUE
14980	H2-L	TRUE	TRUE	TRUE
14998	H2-DMa	TRUE	TRUE	TRUE
15006	H2-Q1	TRUE	TRUE	TRUE
15007	H2-Q10	TRUE	TRUE	TRUE
15013	H2-Q2	TRUE	TRUE	TRUE
15015	H2-Q4	TRUE	TRUE	TRUE
15016	H2-Q5	TRUE	TRUE	TRUE
15018	H2-Q7	TRUE	TRUE	TRUE
15040	H2-T23	TRUE	TRUE	TRUE
15051	H2-T9	TRUE	TRUE	TRUE
15077	Hist2h3c1	TRUE	TRUE	TRUE
15078	H3f3a	TRUE	TRUE	TRUE
15081	H3f3b	TRUE	TRUE	TRUE
15107	Hadh	TRUE	TRUE	TRUE
15109	Hal	TRUE	TRUE	TRUE
15112	Hao1	TRUE	TRUE	TRUE
15115	Hars	TRUE	TRUE	TRUE
15139	Hc	FALSE	TRUE	TRUE
15159	Hccs	TRUE	TRUE	TRUE
15168	Hcn3	TRUE	TRUE	TRUE
15170	Ptpn6	FALSE	FALSE	TRUE
15171	Hcrt	FALSE	FALSE	TRUE
15184	Hdac5	TRUE	TRUE	TRUE
15186	Hdc	TRUE	TRUE	TRUE
15193	Hdgfl2	TRUE	TRUE	TRUE
15199	Hebp1	TRUE	TRUE	TRUE
15200	Hbegf	TRUE	TRUE	TRUE
15204	Herc2	TRUE	TRUE	TRUE
15205	Hes1	TRUE	TRUE	TRUE
15207	Hes3	TRUE	TRUE	TRUE
15212	Hexb	TRUE	TRUE	TRUE
15216	Hfe	TRUE	TRUE	TRUE
15220	Foxq1	TRUE	TRUE	TRUE
15233	Hgd	TRUE	TRUE	TRUE
15235	Mst1	TRUE	TRUE	TRUE
15239	Hgs	TRUE	TRUE	TRUE
15242	Hhex	TRUE	TRUE	TRUE
15247	Mfsd14a	TRUE	TRUE	TRUE
15248	Hic1	TRUE	TRUE	TRUE
15251	Hif1a	TRUE	TRUE	TRUE
15254	Hint1	TRUE	TRUE	TRUE
15257	Hipk1	TRUE	TRUE	TRUE
15258	Hipk2	TRUE	TRUE	TRUE
15259	Hipk3	TRUE	TRUE	TRUE
15270	H2afx	TRUE	TRUE	TRUE
15273	Hivep2	TRUE	TRUE	TRUE
15289	Hmgb1	TRUE	TRUE	TRUE
15312	Hmgn1	TRUE	TRUE	TRUE
15353	Hmg20b	TRUE	TRUE	TRUE
15357	Hmgcr	TRUE	TRUE	TRUE
15361	Hmga1	FALSE	TRUE	TRUE
15366	Hmmr	TRUE	TRUE	TRUE
15369	Hmox2	TRUE	TRUE	TRUE
15375	Foxa1	TRUE	TRUE	TRUE
15377	Foxa3	TRUE	TRUE	TRUE
15378	Hnf4a	TRUE	TRUE	TRUE
15379	Onecut1	TRUE	TRUE	TRUE
15381	Hnrnpc	TRUE	TRUE	TRUE
15384	Hnrnpab	TRUE	TRUE	TRUE
15387	Hnrnpk	TRUE	TRUE	TRUE
15388	Hnrnpl	TRUE	TRUE	TRUE
15400	Hoxa3	FALSE	FALSE	TRUE
15404	Hoxa7	FALSE	TRUE	TRUE
15434	Hoxd3	TRUE	TRUE	TRUE
15439	Hp	TRUE	TRUE	TRUE
15441	Hp1bp3	TRUE	TRUE	TRUE
15450	Lipc	TRUE	TRUE	TRUE
15451	Hpn	TRUE	TRUE	TRUE
15458	Hpx	TRUE	TRUE	TRUE
15460	Hr	TRUE	TRUE	TRUE
15469	Prmt1	TRUE	TRUE	TRUE
15473	Rida	TRUE	TRUE	TRUE
15481	Hspa8	TRUE	TRUE	TRUE
15482	Hspa1l	TRUE	TRUE	TRUE
15483	Hsd11b1	TRUE	TRUE	TRUE
15485	Hsd17b1	FALSE	FALSE	TRUE
15486	Hsd17b2	TRUE	TRUE	TRUE
15488	Hsd17b4	TRUE	TRUE	TRUE
15494	Hsd3b3	TRUE	TRUE	TRUE
15502	Dnaja1	TRUE	TRUE	TRUE
15504	Dnajb3	FALSE	TRUE	TRUE
15510	Hspd1	TRUE	TRUE	TRUE
15512	Hspa2	TRUE	TRUE	TRUE
15516	Hsp90ab1	TRUE	TRUE	TRUE
15519	Hsp90aa1	TRUE	TRUE	TRUE
15525	Hspa4	TRUE	TRUE	TRUE
15526	Hspa9	TRUE	TRUE	TRUE
15528	Hspe1	TRUE	TRUE	TRUE
15529	Sdc2	TRUE	TRUE	TRUE
15530	Hspg2	TRUE	TRUE	TRUE
15531	Ndst1	TRUE	TRUE	TRUE
15547	Trmt2a	TRUE	TRUE	TRUE
15558	Htr2a	TRUE	TRUE	TRUE
15562	Htr4	TRUE	TRUE	TRUE
15567	Slc6a4	TRUE	TRUE	TRUE
15568	Elavl1	TRUE	TRUE	TRUE
15571	Elavl3	TRUE	TRUE	TRUE
15586	Hyal1	FALSE	TRUE	TRUE
15587	Hyal2	TRUE	TRUE	TRUE
15893	Ica1	TRUE	TRUE	TRUE
15894	Icam1	TRUE	TRUE	TRUE
15900	Irf8	TRUE	TRUE	TRUE
15902	Id2	FALSE	FALSE	TRUE
15903	Id3	FALSE	TRUE	TRUE
15926	Idh1	TRUE	TRUE	TRUE
15929	Idh3g	TRUE	TRUE	TRUE
15932	Idua	TRUE	TRUE	TRUE
15936	Ier2	FALSE	TRUE	TRUE
15953	Ifi47	TRUE	TRUE	TRUE
15959	Ifit3	TRUE	TRUE	TRUE
15970	Ifna7	FALSE	FALSE	TRUE
15975	Ifnar1	TRUE	TRUE	TRUE
15976	Ifnar2	TRUE	TRUE	TRUE
15979	Ifngr1	TRUE	TRUE	TRUE
15982	Ifrd1	TRUE	TRUE	TRUE
15983	Ifrd2	TRUE	TRUE	TRUE
16000	Igf1	TRUE	TRUE	TRUE
16001	Igf1r	TRUE	TRUE	TRUE
16005	Igfals	TRUE	TRUE	TRUE
16006	Igfbp1	TRUE	TRUE	TRUE
16008	Igfbp2	TRUE	TRUE	TRUE
16010	Igfbp4	TRUE	TRUE	TRUE
16011	Igfbp5	TRUE	TRUE	TRUE
16154	Il10ra	TRUE	TRUE	TRUE
16155	Il10rb	TRUE	TRUE	TRUE
16157	Il11ra1	FALSE	TRUE	TRUE
16160	Il12b	TRUE	TRUE	TRUE
16169	Il15ra	TRUE	TRUE	TRUE
16172	Il17ra	TRUE	TRUE	TRUE
16173	Il18	TRUE	TRUE	TRUE
16177	Il1r1	TRUE	TRUE	TRUE
16180	Il1rap	TRUE	TRUE	TRUE
16184	Il2ra	FALSE	TRUE	TRUE
16186	Il2rg	FALSE	FALSE	TRUE
16188	Il3ra	TRUE	TRUE	TRUE
16194	Il6ra	TRUE	TRUE	TRUE
16195	Il6st	TRUE	TRUE	TRUE
16196	Il7	TRUE	TRUE	TRUE
16206	Lrig1	TRUE	TRUE	TRUE
16210	Impact	TRUE	TRUE	TRUE
16211	Kpnb1	TRUE	TRUE	TRUE
16326	Inhbe	TRUE	TRUE	TRUE
16330	Inpp5b	TRUE	TRUE	TRUE
16337	Insr	TRUE	TRUE	TRUE
16348	Invs	TRUE	TRUE	TRUE
16362	Irf1	TRUE	TRUE	TRUE
16363	Irf2	TRUE	TRUE	TRUE
16367	Irs1	TRUE	TRUE	TRUE
16369	Irs3	TRUE	TRUE	TRUE
16398	Itga2	TRUE	TRUE	TRUE
16399	Itga2b	TRUE	TRUE	TRUE
16402	Itga5	TRUE	TRUE	TRUE
16403	Itga6	FALSE	FALSE	TRUE
16409	Itgam	FALSE	TRUE	TRUE
16410	Itgav	TRUE	TRUE	TRUE
16412	Itgb1	TRUE	TRUE	TRUE
16419	Itgb5	TRUE	TRUE	TRUE
16421	Itgb7	TRUE	TRUE	TRUE
16423	Cd47	TRUE	TRUE	TRUE
16424	Itih1	FALSE	TRUE	TRUE
16425	Itih2	FALSE	TRUE	TRUE
16426	Itih3	TRUE	TRUE	TRUE
16427	Itih4	TRUE	TRUE	TRUE
16430	Stt3a	TRUE	TRUE	TRUE
16432	Itm2b	TRUE	TRUE	TRUE
16438	Itpr1	TRUE	TRUE	TRUE
16439	Itpr2	TRUE	TRUE	TRUE
16443	Itsn1	TRUE	TRUE	TRUE
16449	Jag1	TRUE	TRUE	TRUE
16451	Jak1	TRUE	TRUE	TRUE
16467	Atcay	FALSE	TRUE	TRUE
16468	Jarid2	TRUE	TRUE	TRUE
16475	Ajuba	FALSE	TRUE	TRUE
16476	Jun	TRUE	TRUE	TRUE
16477	Junb	TRUE	TRUE	TRUE
16478	Jund	TRUE	TRUE	TRUE
16480	Jup	TRUE	TRUE	TRUE
16495	Kcna7	TRUE	TRUE	TRUE
16497	Kcnab1	TRUE	TRUE	TRUE
16499	Kcnab3	FALSE	FALSE	TRUE
16500	Kcnb1	TRUE	TRUE	TRUE
16504	Kcnc3	TRUE	TRUE	TRUE
16510	Kcnh1	TRUE	TRUE	TRUE
16518	Kcnj2	TRUE	TRUE	TRUE
16524	Kcnj9	TRUE	TRUE	TRUE
16527	Kcnk3	TRUE	TRUE	TRUE
16528	Kcnk4	FALSE	FALSE	TRUE
16529	Kcnk5	TRUE	TRUE	TRUE
16535	Kcnq1	TRUE	TRUE	TRUE
16548	Khk	TRUE	TRUE	TRUE
16549	Khsrp	TRUE	TRUE	TRUE
16553	Kif13a	TRUE	TRUE	TRUE
16558	Kif16b	TRUE	TRUE	TRUE
16561	Kif1b	TRUE	TRUE	TRUE
16562	Kif1c	TRUE	TRUE	TRUE
16564	Kif21a	TRUE	TRUE	TRUE
16565	Kif21b	TRUE	TRUE	TRUE
16570	Kif3c	FALSE	FALSE	TRUE
16581	Kifc2	FALSE	TRUE	TRUE
16582	Kifc3	TRUE	TRUE	TRUE
16588	Kin	TRUE	TRUE	TRUE
16591	Kl	TRUE	TRUE	TRUE
16596	Klf1	FALSE	FALSE	TRUE
16598	Klf2	TRUE	TRUE	TRUE
16599	Klf3	TRUE	TRUE	TRUE
16601	Klf9	TRUE	TRUE	TRUE
16621	Klkb1	TRUE	TRUE	TRUE
16644	Kng1	TRUE	TRUE	TRUE
16646	Kpna1	FALSE	TRUE	TRUE
16648	Kpna3	TRUE	TRUE	TRUE
16649	Kpna4	TRUE	TRUE	TRUE
16651	Sspn	TRUE	TRUE	TRUE
16658	Mafb	TRUE	TRUE	TRUE
16668	Krt18	FALSE	FALSE	TRUE
16682	Krt4	TRUE	TRUE	TRUE
16691	Krt8	TRUE	TRUE	TRUE
16706	Ksr1	TRUE	TRUE	TRUE
16709	Ktn1	TRUE	TRUE	TRUE
16728	L1cam	TRUE	TRUE	TRUE
16764	Aff3	TRUE	TRUE	TRUE
16768	Lag3	FALSE	TRUE	TRUE
16772	Lama1	TRUE	TRUE	TRUE
16774	Lama3	TRUE	TRUE	TRUE
16777	Lamb1	TRUE	TRUE	TRUE
16780	Lamb3	TRUE	TRUE	TRUE
16782	Lamc2	TRUE	TRUE	TRUE
16792	Laptm5	TRUE	TRUE	TRUE
16795	Large1	TRUE	TRUE	TRUE
16796	Lasp1	TRUE	TRUE	TRUE
16798	Lats1	TRUE	TRUE	TRUE
16803	Lbp	TRUE	TRUE	TRUE
16815	Lbx2	FALSE	TRUE	TRUE
16816	Lcat	TRUE	TRUE	TRUE
16825	Ldb1	TRUE	TRUE	TRUE
16828	Ldha	TRUE	TRUE	TRUE
16835	Ldlr	TRUE	TRUE	TRUE
16842	Lef1	FALSE	TRUE	TRUE
16859	Lgals9	TRUE	TRUE	TRUE
16865	Eif2d	TRUE	TRUE	TRUE
16874	Lhx6	TRUE	TRUE	TRUE
16880	Lifr	TRUE	TRUE	TRUE
16886	Limk2	TRUE	TRUE	TRUE
16889	Lipa	TRUE	TRUE	TRUE
16890	Lipe	TRUE	TRUE	TRUE
16891	Lipg	TRUE	TRUE	TRUE
16897	Llgl1	TRUE	TRUE	TRUE
16898	Rps2	TRUE	TRUE	TRUE
16905	Lmna	TRUE	TRUE	TRUE
16906	Lmnb1	TRUE	TRUE	TRUE
16907	Lmnb2	TRUE	TRUE	TRUE
16922	Phyh	TRUE	TRUE	TRUE
16923	Sh2b3	TRUE	TRUE	TRUE
16924	Lnx1	TRUE	TRUE	TRUE
16969	Zbtb7a	TRUE	TRUE	TRUE
16971	Lrp1	TRUE	TRUE	TRUE
16973	Lrp5	TRUE	TRUE	TRUE
16974	Lrp6	TRUE	TRUE	TRUE
16977	Lrrc23	TRUE	TRUE	TRUE
16978	Lrrfip1	TRUE	TRUE	TRUE
16997	Ltbp2	TRUE	TRUE	TRUE
16998	Ltbp3	TRUE	TRUE	TRUE
17000	Ltbr	TRUE	TRUE	TRUE
17025	Alad	TRUE	TRUE	TRUE
170439	Elovl6	TRUE	TRUE	TRUE
170442	Bbox1	TRUE	TRUE	TRUE
170460	Stard5	TRUE	TRUE	TRUE
170483	Grin3b	TRUE	TRUE	TRUE
17057	Klrb1a	FALSE	FALSE	TRUE
17059	Klrb1c	TRUE	TRUE	TRUE
170625	Snx18	TRUE	TRUE	TRUE
170644	Ubn1	TRUE	TRUE	TRUE
17068	Ly6d	TRUE	TRUE	TRUE
170706	Tmem37	TRUE	TRUE	TRUE
170707	Usp48	TRUE	TRUE	TRUE
170716	Cyp4f13	TRUE	TRUE	TRUE
170718	Idh3b	TRUE	TRUE	TRUE
170719	Oxr1	TRUE	TRUE	TRUE
170721	Papln	TRUE	TRUE	TRUE
170725	Capn8	TRUE	TRUE	TRUE
170737	Znrf1	TRUE	TRUE	TRUE
170748	Smco4	TRUE	TRUE	TRUE
170749	Mtmr4	TRUE	TRUE	TRUE
170752	Bco2	FALSE	FALSE	TRUE
170755	Sgk3	TRUE	TRUE	TRUE
170756	Slc8b1	TRUE	TRUE	TRUE
170759	Atp13a1	TRUE	TRUE	TRUE
170760	Acbd3	FALSE	FALSE	TRUE
170762	Nup155	TRUE	TRUE	TRUE
170768	Pfkfb3	TRUE	TRUE	TRUE
170770	Bbc3	TRUE	TRUE	TRUE
170772	Glcci1	TRUE	TRUE	TRUE
170786	Cd209a	FALSE	FALSE	TRUE
170788	Crb1	TRUE	TRUE	TRUE
170789	Acot8	TRUE	TRUE	TRUE
170791	Rbm39	TRUE	TRUE	TRUE
170826	Ppargc1b	TRUE	TRUE	TRUE
170829	Tram2	TRUE	TRUE	TRUE
170938	Zfp617	TRUE	TRUE	TRUE
170942	Erdr1	TRUE	TRUE	TRUE
17095	Lyl1	TRUE	TRUE	TRUE
17096	Lyn	TRUE	TRUE	TRUE
17101	Lyst	TRUE	TRUE	TRUE
17113	M6pr	TRUE	TRUE	TRUE
17117	Amacr	TRUE	TRUE	TRUE
17118	Marcks	TRUE	TRUE	TRUE
171180	Syt12	TRUE	TRUE	TRUE
17119	Mxd1	TRUE	TRUE	TRUE
17120	Mad1l1	TRUE	TRUE	TRUE
171212	Galnt10	TRUE	TRUE	TRUE
17125	Smad1	TRUE	TRUE	TRUE
171256	Vmn1r218	FALSE	TRUE	TRUE
17126	Smad2	TRUE	TRUE	TRUE
17127	Smad3	TRUE	TRUE	TRUE
171281	Acot3	FALSE	FALSE	TRUE
171282	Acot4	TRUE	TRUE	TRUE
171284	Timd2	TRUE	TRUE	TRUE
17130	Smad6	TRUE	TRUE	TRUE
17131	Smad7	TRUE	TRUE	TRUE
17134	Mafg	TRUE	TRUE	TRUE
17135	Mafk	TRUE	TRUE	TRUE
171382	Trpm8	TRUE	TRUE	TRUE
171429	Slc26a6	FALSE	FALSE	TRUE
171469	Gpr37l1	FALSE	TRUE	TRUE
17147	Mageb3	TRUE	TRUE	TRUE
17150	Mfap2	TRUE	TRUE	TRUE
171504	Apobr	TRUE	TRUE	TRUE
17153	Mal	TRUE	TRUE	TRUE
171543	Bmf	TRUE	TRUE	TRUE
17155	Man1a	TRUE	TRUE	TRUE
17156	Man1a2	TRUE	TRUE	TRUE
171567	Nme7	TRUE	TRUE	TRUE
17158	Man2a1	TRUE	TRUE	TRUE
17164	Mapkapk2	TRUE	TRUE	TRUE
17174	Masp1	TRUE	TRUE	TRUE
17179	Matk	FALSE	FALSE	TRUE
17181	Matn2	TRUE	TRUE	TRUE
17183	Matn4	FALSE	FALSE	TRUE
17189	Mb	TRUE	TRUE	TRUE
17192	Mbd3	TRUE	TRUE	TRUE
17194	Mbl1	TRUE	TRUE	TRUE
17195	Mbl2	FALSE	TRUE	TRUE
17207	Mcf2l	TRUE	TRUE	TRUE
17210	Mcl1	TRUE	TRUE	TRUE
17220	Mcm7	TRUE	TRUE	TRUE
17237	Mgrn1	TRUE	TRUE	TRUE
17240	Mdfi	FALSE	FALSE	TRUE
17246	Mdm2	FALSE	FALSE	TRUE
17254	Slc3a2	TRUE	TRUE	TRUE
17258	Mef2a	TRUE	TRUE	TRUE
17261	Mef2d	TRUE	TRUE	TRUE
17263	Meg3	FALSE	FALSE	TRUE
17281	Fyco1	TRUE	TRUE	TRUE
17283	Men1	FALSE	FALSE	TRUE
17289	Mertk	TRUE	TRUE	TRUE
17293	Mesp2	FALSE	TRUE	TRUE
17295	Met	TRUE	TRUE	TRUE
17300	Foxc1	TRUE	TRUE	TRUE
17304	Mfge8	TRUE	TRUE	TRUE
17308	Mgat1	TRUE	TRUE	TRUE
17309	Mgat3	TRUE	TRUE	TRUE
17318	Mid1	TRUE	TRUE	TRUE
17319	Mif	TRUE	TRUE	TRUE
17347	Mknk2	TRUE	TRUE	TRUE
17350	Mlh1	TRUE	TRUE	TRUE
17354	Mllt10	TRUE	TRUE	TRUE
17355	Aff1	TRUE	TRUE	TRUE
17356	Afdn	TRUE	TRUE	TRUE
17364	Trpm1	TRUE	TRUE	TRUE
17380	Mme	TRUE	TRUE	TRUE
17385	Mmp11	TRUE	TRUE	TRUE
17387	Mmp14	TRUE	TRUE	TRUE
17423	Ndst2	TRUE	TRUE	TRUE
17425	Foxk1	TRUE	TRUE	TRUE
17428	Mnt	TRUE	TRUE	TRUE
17434	Mocs2	TRUE	TRUE	TRUE
17436	Me1	TRUE	TRUE	TRUE
17448	Mdh2	TRUE	TRUE	TRUE
17475	Mpdz	TRUE	TRUE	TRUE
17536	Meis2	TRUE	TRUE	TRUE
17540	Mrvi1	TRUE	TRUE	TRUE
17684	Cited2	TRUE	TRUE	TRUE
17685	Msh2	TRUE	TRUE	TRUE
17686	Msh3	TRUE	TRUE	TRUE
17691	Sik1	TRUE	TRUE	TRUE
[truncated: 5,962 more rows]

## Sheet: Suppl. Table 7
Suppl. Table 7: Significantly enriched pathways (q 0.05) in the individual samples.
(original) Species	Sample	ID	Description	GeneRatio	BgRatio	pvalue	p.adjust	qvalue	geneID	Count	PwCov
mus musculus	M_NORM_VEH_PL_1	R-HSA-2262752	Cellular responses to stress	190/3384	426/10554	2.26018506155028e-08	1.97546608505247e-05	1.61818636696522e-05	8360/7867/23198/23523/817/7175/10919/4306/54583/112398/112399/9588/405/472/475/573/816/818/847/8535/898/9134/9973/1021/1026/1027/1031/1051/1387/54205/1639/1871/1915/2034/2056/2077/2146/2288/2289/3309/2950/3005/8352/333932/126961/653604/3020/3021/3091/7290/3014/3312/3301/3303/3304/3306/3326/3320/3308/3313/3725/4001/9631/9261/4194/10370/4689/10762/22824/5034/5052/4927/5683/5684/5689/5695/5701/5702/…	190	0.446009389671362
mus musculus	M_NORM_VEH_PL_1	R-HSA-400253	Circadian Clock	45/3384	70/10554	2.89233687416174e-08	1.97546608505247e-05	1.61818636696522e-05	5936/1453/80205/1386/8945/25819/9575/1374/1387/1390/1407/1408/3091/150094/8648/10499/4783/5187/8864/5054/5465/10891/5499/5500/5501/10743/6095/6256/9611/6720/6907/7311/7316/8204/8454/1454/26224/23054/10135/10498/28999/64784/200186/79718/23411	45	0.642857142857143
mus musculus	M_NORM_VEH_PL_1	R-HSA-1428517	The citric acid (TCA) cycle and respiratory electron transport	88/3384	174/10554	2.5310452871621e-07	0.000115246928742114	9.44035487808181e-05	4200/2739/2109/2108/498/506/515/516/682/1327/9377/1329/1337/1345/1350/1431/54205/2271/3029/2954/3421/3939/4199/4191/4695/4723/5164/5467/6256/6566/8803/8801/6834/93058/79944/27089/7384/7416/4728/4719/5163/4712/285521/1737/3418/8050/57546/4726/6341/8802/9551/4711/4715/116228/84987/55967/1537/7386/4713/6389/7385/514/4700/4705/3419/80219/517/10131/27109/4710/4708/4698/5162/4702/55863/29078/81889/4706…	88	0.505747126436782
mus musculus	M_NORM_VEH_PL_1	R-HSA-1655829	Regulation of cholesterol biosynthesis by SREBP (SREBF)	35/3384	55/10554	1.43226015508878e-06	0.000489116842962819	0.00040065593285773	31/80205/1387/2194/2222/9453/57678/3156/3837/79071/4520/8648/10499/4800/4802/5465/4597/6256/10484/6713/6720/6721/3157/6907/3638/6309/22937/23054/10498/51128/9871/51141/10802/79718/10427	35	0.636363636363636
mus musculus	M_NORM_VEH_PL_1	R-HSA-9609507	Protein localization	66/3384	127/10554	2.33619365323179e-06	0.00063726873779917	0.000522013306835569	400916/5193/390916/30/51/498/506/516/847/1384/1431/2053/51142/2395/8443/3155/3295/3329/3313/3417/3421/5264/10005/23600/122970/80273/134266/5828/5830/6342/7321/10965/10440/7311/7316/7416/5190/8540/10455/11001/9868/10165/10452/100287932/7322/23417/26061/54927/7323/54543/79145/1537/51025/23203/131118/9804/51287/401505/8528/219743/5194/131474/54677/1962/373156/8309	66	0.519685039370079
mus musculus	M_NORM_VEH_PL_1	R-HSA-3247509	Chromatin modifying enzymes	124/3384	275/10554	3.26565238989326e-06	0.00063726873779917	0.000522013306835569	8360/8295/55818/23210/7468/26009/10919/60/121536/57504/1386/595/9575/1387/1810/80314/2146/8352/333932/126961/653604/3066/3014/10362/3717/6187/53615/8648/10499/64324/55870/51317/5928/9611/6597/6599/9612/23067/55689/84444/6907/54496/23326/23135/6871/56970/23186/221656/56943/23774/22992/51111/10629/56950/55683/57325/51230/58508/93624/54904/54815/29072/5926/83852/57492/7994/5931/6314/27154/79595/7996…	124	0.450909090909091
mus musculus	M_NORM_VEH_PL_1	R-HSA-4839726	Chromatin organization	124/3384	275/10554	3.26565238989326e-06	0.00063726873779917	0.000522013306835569	8360/8295/55818/23210/7468/26009/10919/60/121536/57504/1386/595/9575/1387/1810/80314/2146/8352/333932/126961/653604/3066/3014/10362/3717/6187/53615/8648/10499/64324/55870/51317/5928/9611/6597/6599/9612/23067/55689/84444/6907/54496/23326/23135/6871/56970/23186/221656/56943/23774/22992/51111/10629/56950/55683/57325/51230/58508/93624/54904/54815/29072/5926/83852/57492/7994/5931/6314/27154/79595/7996…	124	0.450909090909091
mus musculus	M_NORM_VEH_PL_1	R-HSA-109581	Apoptosis	82/3384	169/10554	5.34987044210273e-06	0.000913490377989042	0.000748277931573053	23198/1832/118/324/329/572/598/10018/836/839/841/842/1499/8837/54205/23604/1613/28988/1630/1676/1677/1829/8772/2620/3005/3146/3837/4000/4001/27113/90427/100506658/5580/5339/5534/5683/5684/5689/5695/5701/5702/10197/8737/6093/6709/6774/7159/7029/7082/9414/7186/8626/5709/7311/7316/8428/7532/7533/10971/7534/10000/5719/5599/5685/5690/5691/3006/3008/7529/22985/8655/5718/5711/115209/140735/1612/5707/871…	82	0.485207100591716
mus musculus	M_NORM_VEH_PL_1	R-HSA-5357801	Programmed Cell Death	83/3384	172/10554	6.14775175477252e-06	0.000933092099668807	0.000764334516412069	23198/1832/118/324/330/329/572/598/10018/836/839/841/842/1499/8837/54205/23604/1613/28988/1630/1676/1677/1829/8772/2620/3005/3146/3837/4000/4001/27113/90427/100506658/5580/5339/5534/5683/5684/5689/5695/5701/5702/10197/8737/6093/6709/6774/7159/7029/7082/9414/7186/8626/5709/7311/7316/8428/7532/7533/10971/7534/10000/5719/5599/5685/5690/5691/3006/3008/7529/22985/8655/5718/5711/115209/140735/1612/5707…	83	0.482558139534884
mus musculus	M_NORM_VEH_PL_1	R-HSA-1483257	Phospholipid metabolism	98/3384	212/10554	9.69378643448632e-06	0.00132417122695083	0.00108468368209042	23446/22876/137964/8867/5298/8396/84895/54477/8760/80821/80339/375/377/1120/1119/1457/1459/5130/23175/2819/2820/8443/57678/10162/9110/58488/10400/5288/5295/200576/5305/8395/9600/5337/5338/5728/201164/57605/8871/56994/55224/374986/80230/90809/5297/9926/84803/84725/54893/81544/55697/114882/162466/11343/5287/22874/375775/204962/8904/54545/3631/5868/85465/56894/81846/83394/23171/55326/8398/9108/10809…	98	0.462264150943396
mus musculus	M_NORM_VEH_PL_1	R-HSA-9033241	Peroxisomal protein import	37/3384	63/10554	1.11517058264288e-05	0.00138483910535471	0.0011343792625353	5193/390916/30/51/847/1384/2053/8443/3155/3295/3417/5264/10005/23600/122970/5828/5830/6342/7321/10965/7311/7316/5190/8540/10455/11001/7322/23417/26061/7323/8528/219743/5194/54677/1962/373156/8309	37	0.587301587301587
mus musculus	M_NORM_VEH_PL_1	R-HSA-5663202	Diseases of signal transduction	160/3384	378/10554	1.27688916330632e-05	0.00145352549756369	0.00119064314087247	10142/399473/23198/9794/4609/55615/5906/5894/613/24/60/161742/200734/102/51009/8546/324/572/10018/842/1499/1026/1027/1147/1387/1487/1488/1523/22943/28514/1956/2066/9965/2263/2261/2280/2335/7855/8325/2549/2885/3066/10014/1839/3280/3320/3667/8660/3674/182/3717/9365/8844/4000/4041/4040/4087/10718/5156/5170/5295/5516/5664/5683/5684/5689/5695/5701/5702/10197/5728/5781/9444/5950/3516/5430/9611/6400/646…	160	0.423280423280423
mus musculus	M_NORM_VEH_PL_1	R-HSA-3700989	Transcriptional Regulation by TP53	155/3384	365/10554	1.40953896806045e-05	0.00148110017720813	0.00121323070692166	57472/1643/5563/8396/51422/55615/10919/11198/1386/472/639/641/665/672/7832/839/898/9134/8812/983/8851/1026/1027/1327/9377/1329/1337/1345/1350/1387/1457/1459/54205/1647/1820/8178/27244/2744/3066/204851/28996/3725/27113/53615/4194/4292/5052/5111/5170/5305/5516/5564/5728/5876/5810/10111/5928/6009/5430/6446/10769/6794/6829/6834/83860/7159/7029/192669/27165/7001/57690/90809/7156/8626/7311/7316/23774/6…	155	0.424657534246575
mus musculus	M_NORM_VEH_PL_1	R-HSA-446203	Asparagine N-linked glycosylation	131/3384	302/10554	1.91265709120984e-05	0.00175617322142722	0.00143855446896597	1453/23243/8813/8729/6675/8775/9761/287/5238/51009/286/288/375/377/378/433/811/821/966/55907/1314/1075/1639/1650/2153/23193/2683/2923/3703/4121/10905/4124/4245/4248/63908/4758/4905/5476/4597/5861/91445/90411/9554/10484/6400/6487/6484/6483/256435/27090/6489/8869/5265/6709/6712/440138/56052/9117/7109/10956/64772/4247/10342/7039/84790/7280/7311/7316/79087/7844/10383/22845/91949/1783/26503/267/10559/…	131	0.433774834437086
mus musculus	M_NORM_VEH_PL_1	R-HSA-196854	Metabolism of vitamins and cofactors	88/3384	189/10554	1.92844790054234e-05	0.00175617322142722	0.00143855446896597	10588/55163/2262/79178/31/10840/6472/4522/27249/166785/1528/1727/5095/54/10560/316/335/57016/801/805/10229/1719/2194/2239/9446/3320/6383/3417/3949/4035/4338/9054/4837/5091/5167/5168/65220/5805/5950/6470/6513/6382/6385/4552/79646/54956/8566/7276/93100/54981/338/10082/128240/10243/79001/27010/80308/2644/143/8884/7274/51293/9962/55312/4337/10135/26020/151056/60490/5096/84875/56965/23475/54884/60496/…	88	0.465608465608466
mus musculus	M_NORM_VEH_PL_1	R-HSA-1592230	Mitochondrial biogenesis	50/3384	95/10554	2.44337554798766e-05	0.00208603187409447	0.00170875539967821	5563/51422/80205/211/1386/498/506/515/516/801/805/814/1387/54205/2553/2746/64216/3313/133522/8648/10499/4899/5465/10891/5564/6256/9611/6648/6907/7019/55735/1432/3418/440574/11232/23054/9551/10498/55902/23410/54927/514/517/27109/139322/23408/64784/200186/10989/79718	50	0.526315789473684
mus musculus	M_NORM_VEH_PL_1	R-HSA-5628897	TP53 Regulates Metabolic Genes	46/3384	86/10554	2.99065526793227e-05	0.00227778353181928	0.0018658271513631	5563/51422/1327/9377/1329/1337/1345/1350/54205/27244/2744/5052/5564/5728/6009/6834/192669/27165/7001/57690/8626/7532/7533/10971/7534/83667/285521/27327/26523/10000/153129/7296/58528/6341/64121/7529/25824/64223/7248/116228/84987/10128/54541/143686/192670/28956	46	0.534883720930233
mus musculus	M_NORM_VEH_PL_1	R-HSA-2151201	Transcriptional activation of mitochondrial biogenesis	33/3384	56/10554	3.00147171103566e-05	0.00227778353181928	0.0018658271513631	80205/211/1386/506/801/805/814/1387/54205/2553/2746/64216/133522/8648/10499/4899/5465/10891/6256/9611/6648/6907/7019/3418/11232/23054/10498/55902/23410/23408/64784/200186/79718	33	0.589285714285714
mus musculus	M_NORM_VEH_PL_1	R-HSA-983169	Class I MHC mediated antigen processing & presentation	155/3384	371/10554	3.96258036488569e-05	0.0028488867254915	0.00233364151128725	26249/9690/23198/11059/92912/3105/3134/140460/567/8945/811/821/899/1147/9021/1515/2209/2923/3309/9320/3106/3107/3133/3135/8924/3685/3693/84937/23295/4360/4615/4689/4734/9520/5683/5684/5689/5695/5701/5702/10197/5930/6047/9554/10484/23480/6478/25831/868/6810/151636/84078/154881/135892/7321/55175/92591/29116/255488/7325/7174/5709/7311/7316/7327/7328/7337/9341/7428/84861/23304/9867/143279/90678/26232…	155	0.417789757412399
mus musculus	M_NORM_VEH_PL_1	R-HSA-532668	N-glycan trimming in the ER and Calnexin/Calreticulin cycle	23/3384	35/10554	4.41240595949901e-05	0.0029343540110809	0.00240365131677506	9761/51009/811/821/23193/2923/91445/6400/10956/64772/7311/7316/7844/267/56886/6048/7841/55768/55757/10206/80267/79139/11236	23	0.657142857142857
mus musculus	M_NORM_VEH_PL_1	R-HSA-170834	Signaling by TGF-beta Receptor Complex	40/3384	73/10554	4.71767550067162e-05	0.0029343540110809	0.00240365131677506	4609/142/387/8812/2280/9958/3726/9110/4087/4092/5590/5054/5494/5499/5500/5501/9611/6497/6498/9612/7029/7321/7040/7046/7048/7050/7311/7316/60436/1024/51377/50855/56937/7323/57530/905/57154/23327/56288/54778	40	0.547945205479452
mus musculus	M_NORM_VEH_PL_1	R-HSA-5339562	Uptake and actions of bacterial toxins	21/3384	31/10554	4.82954031778082e-05	0.0029343540110809	0.00240365131677506	801/805/928/2984/1839/3326/3320/10015/6616/6804/6843/6844/5604/5605/5606/6416/5608/5609/7296/9899/84168	21	0.67741935483871
mus musculus	M_NORM_VEH_PL_1	R-HSA-390918	Peroxisomal lipid metabolism	20/3384	29/10554	4.94071319581704e-05	0.0029343540110809	0.00240365131677506	390916/30/51/224/1384/3295/5264/10005/23600/122970/6342/10455/11001/23417/26061/54677/55289/1962/91452/8309	20	0.689655172413793
mus musculus	M_NORM_VEH_PL_1	R-HSA-71406	Pyruvate metabolism and Citric Acid (TCA) cycle	32/3384	55/10554	5.61231481537619e-05	0.00319434251575162	0.00261661870558987	4200/2739/682/1431/2271/3029/2954/3421/3939/4199/4191/5164/5467/6256/6566/8803/8801/79944/7416/5163/1737/3418/8050/57546/8802/6389/3419/5162/81889/25874/1743/728294	32	0.581818181818182
mus musculus	M_NORM_VEH_PL_1	R-HSA-2426168	Activation of gene expression by SREBF (SREBP)	26/3384	42/10554	6.51340957337234e-05	0.00355892699089064	0.00291526500062939	31/80205/1387/2194/2222/9453/57678/3156/79071/4520/8648/10499/4800/4802/5465/4597/6256/6713/6720/6721/3157/6907/6309/23054/10498/79718	26	0.619047619047619
mus musculus	M_NORM_VEH_PL_1	R-HSA-196849	Metabolism of water-soluble vitamins and cofactors	60/3384	123/10554	7.74273159803504e-05	0.00406791206265995	0.00333219582538917	10588/55163/79178/31/10840/6472/4522/27249/166785/1528/1727/5095/54/10560/316/1719/2194/9446/4338/9054/4837/5091/5167/5168/65220/6470/6513/4552/79646/54956/8566/93100/54981/128240/10243/27010/80308/143/8884/51293/9962/55312/4337/10135/60490/5096/84875/56965/23475/60496/55788/55034/133686/55739/27304/81034/349565/80025/53354/64087	60	0.48780487804878
mus musculus	M_NORM_VEH_PL_1	R-HSA-5627117	RHO GTPases Activate ROCKs	15/3384	20/10554	0.000100233944885251	0.00507109513752787	0.00415394477243749	387/388/1072/3985/4629/4627/4659/5058/5500/6093/9475/4660/10627/103910/79784	15	0.75
mus musculus	M_NORM_VEH_PL_1	R-HSA-901042	Calnexin/calreticulin cycle	18/3384	26/10554	0.00011030314496258	0.00538121771496017	0.00440797906373019	51009/811/821/23193/2923/91445/6400/10956/7311/7316/7844/267/56886/6048/55757/10206/80267/11236	18	0.692307692307692
mus musculus	M_NORM_VEH_PL_1	R-HSA-75153	Apoptotic execution phase	30/3384	52/10554	0.00011807664332155	0.00556181706128404	0.00455591549367723	1832/118/324/329/836/839/841/1499/28988/1676/1677/1829/2620/3005/3146/3837/4000/4001/100506658/5580/5339/6093/6709/7082/9414/8428/3006/3008/22985/3148	30	0.576923076923077
mus musculus	M_NORM_VEH_PL_1	R-HSA-2990846	SUMOylation	84/3384	187/10554	0.000141112655468331	0.0059898990531647	0.00490657524351859	8360/10210/7175/115426/4306/142/641/672/8535/1387/9126/1487/1786/3066/8924/3090/28996/3183/9631/4152/8648/10499/4792/10762/8856/4929/5111/5465/10891/4927/5893/5903/5905/5914/6015/6095/6256/9612/6612/6670/10274/9759/23314/6996/7068/10155/7150/7155/7181/7329/7428/57591/29843/6294/23137/23511/11097/80012/2494/8204/53371/4928/8364/8361/8359/8294/121504/8368/205564/23512/23225/11315/25950/56160/10521/…	84	0.449197860962567
mus musculus	M_NORM_VEH_PL_1	R-HSA-3214841	PKMTs methylate histone lysines	38/3384	71/10554	0.000141467599274944	0.0059898990531647	0.00490657524351859	8360/7468/10919/121536/2146/8352/333932/126961/653604/64324/55870/5928/23067/84444/51111/56950/58508/54904/29072/83852/5931/8364/8361/8359/8294/121504/8368/8350/8357/23512/84193/84661/387893/8370/63976/9757/79813/9869	38	0.535211267605634
mus musculus	M_NORM_VEH_PL_1	R-HSA-1483213	Synthesis of PE	11/3384	13/10554	0.000142054999136032	0.0059898990531647	0.00490657524351859	1120/1119/23175/55224/162466/85465/9663/64900/5833/64850/55500	11	0.846153846153846
mus musculus	M_NORM_VEH_PL_1	R-HSA-2559583	Cellular Senescence	87/3384	195/10554	0.000144704735544974	0.0059898990531647	0.00490657524351859	8360/7867/23523/10919/472/8535/898/9134/1021/1026/1027/1031/1051/1871/2077/2146/3005/8352/333932/126961/653604/3020/3021/7290/3014/3725/4001/9261/4194/10111/5928/6015/6774/7029/192669/7321/23135/57690/7013/7311/7316/27327/26523/2114/80012/5931/5606/6416/5608/5609/4217/5594/5602/1432/5599/9448/3490/8364/8361/8359/8294/121504/8368/3012/8335/8340/8348/8337/8350/8357/23466/65057/3006/3008/50488/3015/…	87	0.446153846153846
mus musculus	M_NORM_VEH_PL_1	R-HSA-3108232	SUMO E3 ligases SUMOylate target proteins	81/3384	181/10554	0.000213861588600434	0.00859220382435863	0.007038231228553	8360/10210/7175/115426/4306/142/641/672/8535/1387/9126/1487/1786/3066/8924/3090/28996/3183/9631/4152/8648/10499/4792/10762/8856/4929/5111/5465/10891/4927/5893/5903/5905/5914/6015/6095/6256/9612/6612/6670/10274/9759/23314/6996/7068/10155/7150/7155/7181/7329/7428/57591/6294/23137/23511/11097/80012/2494/8204/53371/4928/8364/8361/8359/8294/121504/8368/23512/23225/11315/56160/10521/79677/54780/286053/…	81	0.447513812154696
mus musculus	M_NORM_VEH_PL_1	R-HSA-983170	Antigen Presentation: Folding, assembly and peptide loading of class I MHC	17/3384	25/10554	0.000241801830084093	0.00899748035610167	0.0073702100782431	3105/3134/567/811/821/2923/3309/3106/3107/3133/3135/10484/51128/22872/9871/10802/10427	17	0.68
mus musculus	M_NORM_VEH_PL_1	R-HSA-8949215	Mitochondrial calcium ion transport	16/3384	23/10554	0.000247344249578251	0.00899748035610167	0.0073702100782431	6547/10939/6687/8165/80024/90550/10367/7416/7417/7419/3954/55013/23203/79568/221154/286097	16	0.695652173913043
mus musculus	M_NORM_VEH_PL_1	R-HSA-1989781	PPARA activates gene expression	56/3384	117/10554	0.000248840224473756	0.00899748035610167	0.0073702100782431	9412/80205/19/34/51/123/196/211/335/405/9575/1374/1387/2168/2180/2222/50486/3156/133522/4199/4520/8648/10499/8202/4800/4802/4899/5244/5465/10891/6095/6256/6257/9611/9612/6720/6721/3157/6907/9967/9862/1024/9282/219541/54600/7296/23054/9968/10498/116519/90390/10001/3992/23097/79718/51586	56	0.478632478632479
mus musculus	M_NORM_VEH_PL_1	R-HSA-2682334	EPH-Ephrin signaling	46/3384	92/10554	0.000250295939628011	0.00899748035610167	0.0073702100782431	64283/60/102/160/161/387/998/1072/1211/1942/1948/2041/1969/2042/2045/2049/2050/2904/6383/6453/3985/4067/4629/4627/5058/5664/6093/9475/28964/5921/7074/7410/7525/51107/6386/8874/8997/23385/10097/10627/10092/103910/79784/10096/1212/10109	46	0.5
mus musculus	M_NORM_VEH_PL_1	R-HSA-2559580	Oxidative Stress Induced Senescence	59/3384	125/10554	0.000275536175262461	0.00965083116432107	0.00790539687730084	8360/7867/8535/1021/1031/1871/2146/8352/333932/126961/653604/3020/3021/3014/3725/9261/4194/5928/6015/7029/192669/23135/57690/7311/7316/27327/26523/80012/5931/5606/6416/5608/5609/4217/5594/5602/1432/5599/9448/8364/8361/8359/8294/121504/8368/3012/8335/8340/8348/8337/8350/8357/23466/50488/3015/23512/8370/192670/94239	59	0.472
mus musculus	M_NORM_VEH_PL_1	R-HSA-611105	Respiratory electron transport	49/3384	100/10554	0.000296685612623687	0.0101318136710989	0.00829938963734157	2109/2108/1327/9377/1329/1337/1345/1350/54205/4695/4723/6834/93058/27089/7384/4728/4719/4712/285521/4726/6341/4711/4715/116228/84987/55967/1537/7386/4713/6389/7385/4700/4705/80219/10131/4710/4708/4698/4702/55863/29078/4706/10128/4729/374291/91942/80224/51300/137682	49	0.49
mus musculus	M_NORM_VEH_PL_1	R-HSA-9022692	Regulation of MECP2 expression and activity	19/3384	30/10554	0.000417900587973291	0.0139158199030831	0.0113990263982256	817/801/805/816/818/814/3066/28996/5566/9611/9612/6907/192669/57690/27327/26523/192670/79718/3930	19	0.633333333333333
mus musculus	M_NORM_VEH_PL_1	R-HSA-400206	Regulation of lipid metabolism by Peroxisome proliferator-activated receptor alpha (PPARalpha)	56/3384	119/10554	0.000427865619274883	0.0139158199030831	0.0113990263982256	9412/80205/19/34/51/123/196/211/335/405/9575/1374/1387/2168/2180/2222/50486/3156/133522/4199/4520/8648/10499/8202/4800/4802/4899/5244/5465/10891/6095/6256/6257/9611/9612/6720/6721/3157/6907/9967/9862/1024/9282/219541/54600/7296/23054/9968/10498/116519/90390/10001/3992/23097/79718/51586	56	0.470588235294118
mus musculus	M_NORM_VEH_PL_1	R-HSA-199992	trans-Golgi Network Vesicle Budding	37/3384	72/10554	0.000498597040969341	0.0154791717719118	0.0126796328839811	81567/8729/23431/8775/55330/164/8907/8546/11154/375/1211/1362/1785/2495/2512/2647/9146/3312/64746/4074/23557/6810/9685/7163/7037/10618/6844/2580/9026/51429/10717/6643/27131/9829/1212/2799/9698	37	0.513888888888889
mus musculus	M_NORM_VEH_PL_1	R-HSA-421837	Clathrin derived vesicle budding	37/3384	72/10554	0.000498597040969341	0.0154791717719118	0.0126796328839811	81567/8729/23431/8775/55330/164/8907/8546/11154/375/1211/1362/1785/2495/2512/2647/9146/3312/64746/4074/23557/6810/9685/7163/7037/10618/6844/2580/9026/51429/10717/6643/27131/9829/1212/2799/9698	37	0.513888888888889
mus musculus	M_NORM_VEH_PL_1	R-HSA-2173791	TGF-beta receptor signaling in EMT (epithelial to mesenchymal transition)	12/3384	16/10554	0.000526386435920178	0.0159787526992658	0.0130888603832316	387/2280/5590/7040/7046/7048/7311/7316/50855/57530/57154/56288	12	0.75
mus musculus	M_NORM_VEH_PL_1	R-HSA-1368082	RORA activates gene expression	13/3384	18/10554	0.000553550317810454	0.0160882922155123	0.0131785887532478	80205/1374/1387/8648/10499/5465/6095/6256/6720/6907/23054/10498/79718	13	0.722222222222222
mus musculus	M_NORM_VEH_PL_1	R-HSA-1839117	Signaling by cytosolic FGFR1 fusion mutants	13/3384	18/10554	0.000553550317810454	0.0160882922155123	0.0131785887532478	613/1523/2885/5295/6774/6777/8805/11064/399687/11052/26127/11116/7750	13	0.722222222222222
mus musculus	M_NORM_VEH_PL_1	R-HSA-5688426	Deubiquitination	122/3384	297/10554	0.000568931803383321	0.016190850904617	0.0132625988376419	8295/23198/8314/10392/4609/9577/1643/27430/79913/23172/60/154/324/330/329/387/672/993/983/23770/9958/9146/3091/4086/4087/4092/4194/221937/9736/4792/5683/5684/5689/5695/5701/5702/10197/5728/8767/5886/8737/6478/7321/23326/51651/7706/7040/7046/7048/221656/8658/7186/5709/7311/7316/219333/9100/7375/7416/7417/7419/125476/7528/57506/171023/56957/23586/93624/5719/11274/6314/5685/5690/5691/9868/29761/3012…	122	0.410774410774411
mus musculus	M_NORM_VEH_PL_1	R-HSA-163200	Respiratory electron transport, ATP synthesis by chemiosmotic coupling, and heat production by uncoupling proteins.	57/3384	123/10554	0.00061827409173368	0.0172359675369022	0.0141186973042514	2109/2108/498/506/515/516/1327/9377/1329/1337/1345/1350/54205/4695/4723/6834/93058/27089/7384/4728/4719/4712/285521/4726/6341/9551/4711/4715/116228/84987/55967/1537/7386/4713/6389/7385/514/4700/4705/80219/517/10131/27109/4710/4708/4698/4702/55863/29078/4706/10128/4729/374291/91942/80224/51300/137682	57	0.463414634146341
mus musculus	M_NORM_VEH_PL_1	R-HSA-3928662	EPHB-mediated forward signaling	24/3384	42/10554	0.000678908372128106	0.0181927165235339	0.014902410159911	64283/60/387/998/1072/1948/2049/2050/2904/6383/6453/3985/4067/5058/6093/9475/5921/7074/7525/8997/10097/10092/10096/10109	24	0.571428571428571
mus musculus	M_NORM_VEH_PL_1	R-HSA-432722	Golgi Associated Vesicle Biogenesis	30/3384	56/10554	0.000679230265519934	0.0181927165235339	0.014902410159911	81567/23431/8775/55330/164/8907/8546/375/1211/1362/1785/2495/2512/2647/3312/64746/23557/9685/7163/7037/10618/6844/2580/9026/51429/10717/6643/27131/9829/9698	30	0.535714285714286
mus musculus	M_NORM_VEH_PL_1	R-HSA-3371556	Cellular response to heat stress	43/3384	88/10554	0.000730840945267109	0.0191986294468244	0.0157263952392497	817/7175/472/573/816/818/1387/1915/2288/3309/3312/3303/3304/3306/3326/3320/3308/3313/9631/9261/10762/22824/4927/5903/9532/23511/11097/5594/53371/4928/9531/51182/23225/10728/2932/64223/9530/51501/129401/6767/9818/81929/23411	43	0.488636363636364
mus musculus	M_NORM_VEH_PL_1	R-HSA-8982491	Glycogen metabolism	18/3384	29/10554	0.000841302736391619	0.0216833875077538	0.0177617638288836	5257/378884/5836/801/805/7957/2548/2997/5255/7360/7311/7316/2998/5507/55276/5236/2632/178	18	0.620689655172414
mus musculus	M_NORM_VEH_PL_1	R-HSA-71387	Metabolism of carbohydrates	113/3384	275/10554	0.000879462159037712	0.0220359637822037	0.0180505737077002	5257/9942/2262/378884/7175/5836/4126/5226/126792/411/801/805/960/1836/2023/2026/7957/2131/2132/2203/2542/2548/2592/26330/2683/2584/2805/2806/2239/2997/3161/6383/3340/8692/3425/3795/9631/5209/8509/4191/10762/5091/5208/5213/5255/5566/5567/5516/4927/5903/9956/6487/6484/6483/6513/6548/6382/6385/29940/6888/7360/64132/7311/7316/54020/26007/23511/229/11097/51071/2998/132158/10082/9060/10007/53371/4928/1…	113	0.410909090909091
mus musculus	M_NORM_VEH_PL_1	R-HSA-111465	Apoptotic cleavage of cellular proteins	22/3384	38/10554	0.000887245979517718	0.0220359637822037	0.0180505737077002	1832/118/324/329/836/839/841/1499/28988/1829/2620/4000/4001/100506658/5580/5339/6093/6709/7082/9414/8428/22985	22	0.578947368421053
mus musculus	M_NORM_VEH_PL_1	R-HSA-194315	Signaling by Rho GTPases	173/3384	444/10554	0.00100898217812533	0.0246119581307	0.0201606777320907	8360/4638/10458/1123/5586/613/10006/60/387/388/29984/394/699/801/805/1495/1499/998/1027/1072/11113/1729/22919/1894/2245/23380/2665/10672/2885/114822/8352/333932/126961/653604/3020/3021/3014/3688/6453/3796/3799/3895/9181/3985/8379/4629/4627/4659/4689/4690/10499/5048/5058/5170/5347/5500/5501/5516/396/5903/5905/6093/9475/23191/6654/6655/6722/23002/91614/116984/9411/84144/7456/57551/7074/84790/7280/7…	173	0.38963963963964
mus musculus	M_NORM_VEH_PL_1	R-HSA-68875	Mitotic Prophase	63/3384	141/10554	0.00107697983443717	0.0258097272603715	0.0211418202032634	8360/4926/7175/9133/983/23175/8352/333932/126961/653604/3020/3021/3014/4000/4001/9631/10762/5347/5516/4927/5861/5903/221496/23511/11097/79648/5594/53371/4928/8364/8361/8359/8294/121504/8368/3012/8335/8340/8348/8337/8350/8357/255919/3015/55844/23225/8615/6418/2029/5862/140609/9663/64900/387893/8370/129401/10051/26003/9818/81929/94239/23310/2801	63	0.446808510638298
mus musculus	M_NORM_VEH_PL_1	R-HSA-2173795	Downregulation of SMAD2/3:SMAD4 transcriptional activity	15/3384	23/10554	0.00110382333654098	0.0259969427192238	0.0212951761659358	142/4087/5494/9611/6497/6498/9612/7321/7050/7311/7316/60436/7323/23327/54778	15	0.652173913043478
mus musculus	M_NORM_VEH_PL_1	R-HSA-2046104	alpha-linolenic (omega3) and linoleic (omega6) acid metabolism	10/3384	13/10554	0.00116547402319862	0.0259981071604138	0.0212961300081065	30/51/2180/3295/10005/6342/54898/9415/60481/3992	10	0.769230769230769
mus musculus	M_NORM_VEH_PL_1	R-HSA-2046106	alpha-linolenic acid (ALA) metabolism	10/3384	13/10554	0.00116547402319862	0.0259981071604138	0.0212961300081065	30/51/2180/3295/10005/6342/54898/9415/60481/3992	10	0.769230769230769
mus musculus	M_NORM_VEH_PL_1	R-HSA-5210891	Uptake and function of anthrax toxins	10/3384	13/10554	0.00116547402319862	0.0259981071604138	0.0212961300081065	801/805/10015/5604/5605/5606/6416/5608/5609/84168	10	0.769230769230769
mus musculus	M_NORM_VEH_PL_1	R-HSA-901032	ER Quality Control Compartment (ERQC)	14/3384	21/10554	0.00118003762950947	0.0259981071604138	0.0212961300081065	51009/91445/6400/10956/7311/7316/7844/267/56886/6048/55757/10206/80267/11236	14	0.666666666666667
mus musculus	M_NORM_VEH_PL_1	R-HSA-201681	TCF dependent signaling in response to WNT	97/3384	233/10554	0.00119903422482142	0.0259981071604138	0.0212961300081065	8360/8295/1455/23198/55366/4609/324/8945/1499/1387/1457/1459/1487/22943/8549/10023/8321/7855/8325/8352/333932/126961/653604/3020/3021/3014/4041/4040/9736/8395/5516/5683/5684/5689/5695/5701/5702/10197/6422/6597/9580/54894/23401/6932/83439/6934/7483/7015/7088/8658/5709/7311/7316/7471/7474/7534/5719/11197/5685/5690/5691/5527/5529/1454/8364/8361/8359/8294/121504/8368/3012/8335/8340/8348/8337/8350/835…	97	0.416309012875536
mus musculus	M_NORM_VEH_PL_1	R-HSA-195721	Signaling by WNT	132/3384	330/10554	0.0012222461536666	0.0260873163423216	0.021369204956375	8360/8295/1455/23198/144165/55366/4609/160/161/324/387/8945/801/805/1499/1211/1387/1457/1459/1487/1488/22943/8549/10023/8321/7976/7855/8324/8325/2775/10681/55970/2787/2788/8352/333932/126961/653604/3020/3021/3014/3708/3709/4041/4040/9736/8395/5516/5530/5532/5534/5592/5683/5684/5689/5695/5701/5702/10197/6422/6597/9580/54894/23002/23401/6932/83439/192669/6934/7483/57690/7015/7088/8658/5709/7311/731…	132	0.4
mus musculus	M_NORM_VEH_PL_1	R-HSA-8957322	Metabolism of steroids	66/3384	150/10554	0.00135437377877914	0.0284626858740354	0.0233149688557445	114883/1593/31/80205/213/1387/10858/10682/2194/2222/2230/9453/57678/3156/3290/3295/3283/3837/79071/134429/80765/10005/23600/4520/8648/10499/4800/4802/5465/4597/6256/6342/10484/6713/6720/6721/6718/3157/6907/7329/39/9885/3638/6309/22937/120227/11001/8647/51144/23054/10498/114876/6307/51128/9871/51141/403313/1718/5007/10802/6715/79718/8309/3930/114880/10427	66	0.44
mus musculus	M_NORM_VEH_PL_1	R-HSA-1483206	Glycerophospholipid biosynthesis	58/3384	129/10554	0.00138828934617248	0.0287142929430476	0.0235210706622945	23446/137964/84895/8760/80821/80339/1120/1119/1457/1459/5130/23175/2819/2820/8443/57678/10162/58488/10400/9600/5337/5338/201164/57605/56994/55224/374986/9926/84803/114882/162466/11343/204962/8904/85465/56894/83394/23171/55326/8398/10809/9663/64900/114971/151056/54675/51205/50640/10555/84649/5833/55750/64850/23259/56261/55500/79143/254531	58	0.449612403100775
mus musculus	M_NORM_VEH_PL_1	R-HSA-8950505	Gene and protein expression by JAK-STAT signaling after Interleukin-12 stimulation	22/3384	39/10554	0.00142392068864359	0.0287142929430476	0.0235210706622945	9049/6175/375/302/998/1072/9446/3313/4001/4282/27250/5306/6647/6648/6888/5908/9987/3181/5898/2309/552900/3185	22	0.564102564102564
mus musculus	M_NORM_VEH_PL_1	R-HSA-8978868	Fatty acid metabolism	76/3384	177/10554	0.00142940843347528	0.0287142929430476	0.0235210706622945	47/8529/31/5563/51422/166785/5095/390916/33/34/30/51/224/1374/1384/1622/2053/2166/2180/2194/7923/3248/3295/5264/4048/79071/4051/10005/23600/122970/9261/58488/5467/6256/6342/6584/641371/10965/27349/10455/11001/80221/9200/5445/80724/10449/54898/1557/1559/51144/10728/9415/23417/26061/51495/2879/127281/55856/5096/1666/60481/11332/4706/201562/113612/54677/55289/1962/134526/91452/2181/22880/3992/145482…	76	0.429378531073446
mus musculus	M_NORM_VEH_PL_1	R-HSA-983168	Antigen processing: Ubiquitination & Proteasome degradation	124/3384	309/10554	0.00147229222877337	0.0291471186160062	0.0238756161584454	26249/9690/23198/11059/92912/140460/8945/899/9021/9320/8924/84937/23295/4734/9520/5683/5684/5689/5695/5701/5702/10197/5930/6047/6478/25831/868/151636/84078/154881/135892/7321/55175/92591/29116/255488/7325/7174/5709/7311/7316/7327/7328/7337/7428/84861/23304/9867/143279/90678/26232/55236/23014/57542/7704/10425/5719/55958/26234/91694/5685/5690/5691/154214/26235/8454/26190/25897/9730/223082/90135/552…	124	0.401294498381877
mus musculus	M_NORM_VEH_PL_1	R-HSA-2565942	Regulation of PLK1 Activity at G2/M Transition	42/3384	88/10554	0.00151334866924931	0.0292327480720578	0.0239457588044983	10142/7283/1453/22994/8945/9133/983/1639/22919/3320/4659/121441/4957/5048/5108/5566/5347/5500/80184/54930/203068/7311/7316/79959/7532/10383/7840/11064/8454/1454/4660/8655/55142/54820/80321/10133/23354/11116/23332/79866/9814/22995	42	0.477272727272727
mus musculus	M_NORM_VEH_PL_1	R-HSA-8856828	Clathrin-mediated endocytosis	62/3384	140/10554	0.00153678796651239	0.0292327480720578	0.0239457588044983	8867/10920/85439/60/154/185/160/161/382/950/1211/1785/1956/29924/22905/2060/23048/2885/9146/3312/6453/3949/112574/4074/5869/85021/50618/8871/9856/3092/115548/7018/7037/10618/7311/7316/6844/9341/7474/2580/338/11252/51138/50813/22848/5868/9026/1861/274/157/29988/29979/10254/51429/26130/10097/10092/9829/84251/10096/1212/10109	62	0.442857142857143
mus musculus	M_NORM_VEH_PL_1	R-HSA-204005	COPII-mediated vesicle transport	34/3384	68/10554	0.00154081834640422	0.0292327480720578	0.0239457588044983	1453/23243/8775/966/1075/2153/63908/4905/5861/90411/9554/10484/5265/9117/7109/10342/7039/10113/8615/10959/10652/6399/51128/126003/10972/22872/9871/3998/149111/83696/10802/89866/2801/10427	34	0.5
mus musculus	M_NORM_VEH_PL_1	R-HSA-6811438	Intra-Golgi traffic	24/3384	44/10554	0.0016496417816873	0.0308686393669157	0.025285785348718	8775/375/1523/4121/10905/4124/63908/4905/9267/9265/83452/11311/57589/8675/91949/9950/83548/143187/10652/10228/9342/27333/27314/84342	24	0.545454545454545
mus musculus	M_NORM_VEH_PL_1	R-HSA-2029480	Fcgamma receptor (FCGR) dependent phagocytosis	41/3384	86/10554	0.00175815121484212	0.0324545210739776	0.0265848469612685	10458/10006/60/998/1072/9844/2209/2268/2885/3326/3320/3708/3709/4067/4627/4651/4641/4644/4690/5058/5295/5580/5581/5337/5338/23191/7456/7409/7410/7525/10768/5336/5594/10152/644150/8398/10097/10092/84513/10096/10109	41	0.476744186046512
mus musculus	M_NORM_VEH_PL_1	R-HSA-6811440	Retrograde transport at the Trans-Golgi-Network	26/3384	49/10554	0.00182579165795527	0.0332537520635587	0.0272395302793889	8775/4074/63908/4905/5870/10618/9341/57589/10244/8675/7110/91949/51542/51560/83548/143187/2803/10228/10226/339122/9648/122830/22836/10139/84342/9712	26	0.530612244897959
mus musculus	M_NORM_VEH_PL_1	R-HSA-2173788	Downregulation of TGF-beta receptor signaling	16/3384	26/10554	0.00186329011310649	0.0333204451656463	0.0272941613709502	9958/9110/4087/4092/5499/5500/5501/7040/7046/7048/7311/7316/51377/56937/57154/23327	16	0.615384615384615
mus musculus	M_NORM_VEH_PL_1	R-HSA-1852241	Organelle biogenesis and maintenance	118/3384	294/10554	0.00187823885633585	0.0333204451656463	0.0272941613709502	6991/92482/10142/7283/1453/10640/84747/8729/54536/5563/51422/80205/347240/211/378/1386/498/506/515/516/22994/801/805/814/10694/983/1387/54205/1639/22919/2553/2746/64216/3320/3313/133522/8648/10499/121441/4735/4899/4957/5048/5108/5566/5310/5347/5465/10891/5564/6256/9611/6648/57728/6907/80184/7019/54930/84790/7280/203068/79959/7532/10383/55735/80776/7840/3842/51098/1432/11064/3418/1454/440574/11232…	118	0.401360544217687
mus musculus	M_NORM_VEH_PL_1	R-HSA-1483255	PI Metabolism	40/3384	84/10554	0.00204285071158365	0.0357760778464522	0.0293056721513282	22876/8867/5298/8396/54477/375/377/9110/5288/5295/200576/5305/8395/5728/8871/80230/90809/5297/84725/54893/81544/55697/5287/22874/375775/54545/3631/5868/81846/9108/51573/56623/126282/55300/30849/8898/59339/22908/55361/64419	40	0.476190476190476
mus musculus	M_NORM_VEH_PL_1	R-HSA-6806834	Signaling by MET	38/3384	79/10554	0.0020839103284145	0.0360331836533445	0.0295162782025932	5906/382/2060/2335/2549/2885/9146/3249/26018/3673/3688/3909/3911/3914/3918/5295/5770/5781/5771/5795/6464/6654/6774/5908/7311/7316/3915/10319/23163/64759/85301/50509/10254/10048/85440/255631/57610/9101	38	0.481012658227848
mus musculus	M_NORM_VEH_PL_1	R-HSA-5694530	Cargo concentration in the ER	19/3384	33/10554	0.00215940147598953	0.0368717802025212	0.0302032074865377	966/1075/2153/90411/9554/10484/5265/7039/4253/375056/10113/10959/51128/10972/9871/3998/149111/10802/10427	19	0.575757575757576
mus musculus	M_NORM_VEH_PL_1	R-HSA-9006925	Intracellular signaling by second messengers	117/3384	293/10554	0.00240743796181491	0.0405995093313478	0.0332567453334536	23198/8396/55615/80243/115/57504/1386/572/801/805/814/842/8535/1026/1027/1147/1457/1459/1822/1956/1958/2066/2146/9965/2263/2261/2549/2885/3066/10014/1839/3643/3667/8660/3708/3709/3725/9365/53615/4615/4734/10718/5136/5137/5156/5170/5295/5305/8395/5566/5567/5580/5581/5516/5573/5683/5684/5689/5695/5701/5702/10197/5728/5781/5928/6009/6015/6591/6615/108/192669/57690/23186/8658/5709/7311/7316/7409/111/…	117	0.399317406143345
mus musculus	M_NORM_VEH_PL_1	R-HSA-9006931	Signaling by Nuclear Receptors	83/3384	199/10554	0.00244619437344252	0.0406928017870115	0.0333331650609488	8360/8608/57665/23189/4609/1386/595/1105/1374/1387/9126/2066/2288/2289/57678/8352/333932/126961/653604/3020/3021/3014/3326/3320/3725/3727/2171/8648/10499/8202/5164/5467/8854/5914/5916/5430/9249/6256/6257/6387/10274/192669/57690/7039/7528/5163/27327/1737/2958/26523/10170/5594/2494/9687/8204/8050/8364/8361/8359/8294/121504/8368/3012/8335/8340/8348/8337/8350/8357/3015/10728/10498/5441/51523/5162/837…	83	0.417085427135678
mus musculus	M_NORM_VEH_PL_1	R-HSA-5625740	RHO GTPases activate PKNs	44/3384	95/10554	0.00249042557007284	0.0406928017870115	0.0333331650609488	8360/5586/387/388/8352/333932/126961/653604/3020/3021/3014/4629/4627/4659/10499/5058/5170/5500/7532/7533/10971/7534/8364/8361/8359/8294/121504/8368/3012/8335/8340/8348/8337/4660/8350/8357/3015/7529/10627/103910/8370/79784/94239/23028	44	0.463157894736842
mus musculus	M_NORM_VEH_PL_1	R-HSA-5625900	RHO GTPases activate CIT	13/3384	20/10554	0.00250233920212955	0.0406928017870115	0.0333331650609488	387/388/1027/11113/4629/4627/4659/5500/4660/9928/10627/103910/79784	13	0.65
mus musculus	M_NORM_VEH_PL_1	R-HSA-381183	ATF6 (ATF6-alpha) activates chaperone genes	8/3384	10/10554	0.00256374391817738	0.0407217929329104	0.0333569129133727	468/811/3309/4800/4802/7184/7494/22926	8	0.8
mus musculus	M_NORM_VEH_PL_1	R-HSA-74749	Signal attenuation	8/3384	10/10554	0.00256374391817738	0.0407217929329104	0.0333569129133727	2887/2885/3643/3667/8660/6464/6654/5594	8	0.8
mus musculus	M_NORM_VEH_PL_1	R-HSA-6807070	PTEN Regulation	61/3384	140/10554	0.00266769909615636	0.0418066624402377	0.0342455746119848	23198/80243/57504/1386/8535/1457/1459/1822/1958/2146/3066/10014/3725/53615/4734/5683/5684/5689/5695/5701/5702/10197/5728/5928/6009/6015/6591/6615/192669/57690/23186/8658/5709/7311/7316/27327/54815/26523/10000/5719/80012/5931/5594/5685/5690/5691/153129/23466/58528/23512/64121/64223/5718/5711/81847/84232/5707/80351/192670/28956/23028	61	0.435714285714286
mus musculus	M_NORM_VEH_PL_1	R-HSA-1660514	Synthesis of PIPs at the Golgi membrane	12/3384	18/10554	0.00269325497418808	0.0418066624402377	0.0342455746119848	5298/375/377/5288/200576/5297/55697/56623/55300/30849/22908/55361	12	0.666666666666667
mus musculus	M_NORM_VEH_PL_1	R-HSA-933543	NF-kB activation through FADD/RIP-1 pathway mediated by caspase-8 and -10	9/3384	12/10554	0.00283723337259042	0.0426245495670771	0.0349155399474477	841/1147/8772/8737/7706/57506/23586/64135/84282	9	0.75
mus musculus	M_NORM_VEH_PL_1	R-HSA-1660516	Synthesis of PIPs at the early endosome membrane	11/3384	16/10554	0.00283955637672329	0.0426245495670771	0.0349155399474477	22876/9110/200576/54893/55697/54545/3631/55300/30849/8898/55361	11	0.6875
mus musculus	M_NORM_VEH_PL_1	R-HSA-3322077	Glycogen synthesis	11/3384	16/10554	0.00283955637672329	0.0426245495670771	0.0349155399474477	378884/7957/2997/7360/7311/7316/2998/5507/55276/5236/2632	11	0.6875
mus musculus	M_NORM_VEH_PL_1	R-HSA-9020591	Interleukin-12 signaling	25/3384	48/10554	0.00309837383553134	0.0460041158623458	0.0376838831483961	9049/6175/375/302/998/1072/9446/3313/3716/3717/4001/4282/5034/27250/5306/6647/6648/6888/5908/9987/3181/5898/2309/552900/3185	25	0.520833333333333
mus musculus	M_NORM_VEH_PL_1	R-HSA-1912422	Pre-NOTCH Expression and Processing	49/3384	109/10554	0.00314952014834748	0.0462606937918566	0.0378940567933602	8360/9794/488/595/1387/1871/2683/8352/333932/126961/653604/3020/3021/3014/3725/4853/4854/4855/5584/5870/3516/6400/6487/6484/7029/192669/57690/27327/26523/8364/8361/8359/8294/121504/8368/3012/8335/8340/8348/8337/8350/8357/55534/3015/10402/10959/8370/192670/94239	49	0.44954128440367
mus musculus	M_NORM_VEH_PL_1	R-HSA-73887	Death Receptor Signalling	61/3384	141/10554	0.00325486149777754	0.0471536729696509	0.0386255331484464	81858/330/329/387/572/10018/836/841/8837/1147/1894/8772/2245/10672/3066/6453/9181/4615/4792/4804/8439/5584/5664/8767/396/8737/6654/6655/7074/7186/7311/7316/7375/7409/7410/7204/121512/51107/56957/84904/9639/5599/57449/389337/90268/8887/9099/8874/8997/26574/55512/23385/26084/10454/84888/9530/23365/8717/50650/1540/11214	61	0.432624113475177
mus musculus	M_NORM_VEH_PL_1	R-HSA-3371453	Regulation of HSF1-mediated heat shock response	33/3384	68/10554	0.0033331206419243	0.0471536729696509	0.0386255331484464	7175/472/573/3309/3312/3303/3304/3306/3308/3313/9631/9261/10762/22824/4927/5903/9532/23511/11097/5594/53371/4928/9531/51182/23225/2932/9530/51501/129401/6767/9818/81929/23411	33	0.485294117647059
mus musculus	M_NORM_VEH_PL_1	R-HSA-8951664	Neddylation	95/3384	234/10554	0.00333330090843017	0.0471536729696509	0.0386255331484464	26249/23142/55208/23198/1643/10920/54165/140460/8945/899/9021/1642/2034/55527/3091/5683/5684/5689/5695/5701/5702/10197/84078/154881/7321/8835/55175/92591/5709/7311/7316/7428/25879/84861/23038/26232/23014/57542/7704/5719/56929/79269/55958/26234/5931/64326/5685/5690/5691/51138/50813/26235/8454/80344/26190/8816/90135/140825/55294/26224/7347/51667/9978/7322/55884/51665/51666/51676/51130/7323/28991/57…	95	0.405982905982906
mus musculus	M_NORM_VEH_PL_1	R-HSA-5633007	Regulation of TP53 Activity	68/3384	160/10554	0.00334839405421386	0.0471536729696509	0.0386255331484464	5563/8396/51422/55615/10919/11198/472/639/641/672/983/8851/1457/1459/3066/204851/28996/53615/4194/5170/5305/5516/5564/5810/10111/5928/6446/6794/83860/7159/90809/7156/8626/7311/7316/23774/6877/56950/79109/51230/6874/144715/54815/10000/5300/26013/7994/5931/5608/1432/27154/5527/25946/9099/64223/26155/133746/94241/387893/8445/3622/64769/83695/112858/79813/80196/10524/6884	68	0.425
mus musculus	M_NORM_VEH_PL_1	R-HSA-8854214	TBC/RABGAPs	24/3384	46/10554	0.00361502716179668	0.0503890520715741	0.0412757666271737	83874/374403/382/83452/5869/5870/7879/125058/8408/57465/338382/23637/23163/51560/5868/55357/8766/9135/27342/7248/51256/54662/10133/23062	24	0.521739130434783
mus musculus	M_NORM_VEH_PL_1	R-HSA-9006936	Signaling by TGF-beta family members	46/3384	102/10554	0.00384195701771906	0.052763945102295	0.0432211402047773	4609/91/92/142/387/650/657/8812/2280/9958/3726/9110/4086/4087/4090/4092/5590/5054/5494/5499/5500/5501/9611/6497/6498/9612/7029/7321/7040/7046/7048/7050/7311/7316/60436/1024/51377/50855/56937/7323/57530/905/57154/23327/56288/54778	46	0.450980392156863
mus musculus	M_NORM_VEH_PL_1	R-HSA-157118	Signaling by NOTCH	95/3384	235/10554	0.00386266069562921	0.052763945102295	0.0432211402047773	8360/9794/4609/102/488/595/1272/1387/28514/1871/1956/2683/8352/333932/126961/653604/3020/3021/3066/10014/3280/3091/3014/182/3725/4853/4854/4855/8650/5584/5664/5683/5684/5689/5695/5701/5702/10197/5870/3516/9611/6400/6487/6484/9612/23220/9759/7029/6907/192669/57690/7088/5709/7311/7316/7534/51107/92737/79885/27327/26523/5719/54492/1024/5685/5690/5691/8454/8364/8361/8359/8294/121504/8368/3012/8335/83…	95	0.404255319148936
mus musculus	M_NORM_VEH_PL_1	R-HSA-109606	Intrinsic Pathway for Apoptosis	23/3384	44/10554	0.00421954667417281	0.0565088309501966	0.0462887318332889	572/598/10018/836/841/842/54205/27113/90427/5534/6774/7159/7029/8626/7532/7533/10971/7534/10000/5599/7529/8655/140735	23	0.522727272727273
mus musculus	M_NORM_VEH_PL_1	R-HSA-2173793	Transcriptional activity of SMAD2/SMAD3:SMAD4 heterotrimer	23/3384	44/10554	0.00421954667417281	0.0565088309501966	0.0462887318332889	4609/142/8812/3726/4087/4092/5054/5494/9611/6497/6498/9612/7029/7321/7050/7311/7316/60436/1024/7323/905/23327/54778	23	0.522727272727273
mus musculus	M_NORM_VEH_PL_1	R-HSA-174824	Plasma lipoprotein assembly, remodeling, and clearance	33/3384	69/10554	0.00445103059856407	0.0588993185817135	0.0482468795964872	319/3069/19/9619/213/160/161/335/341/649/1211/63924/3990/3931/3949/3988/9388/55911/4547/5034/5125/5046/5566/5567/949/84699/29116/338/29801/51599/55908/116519/51128	33	0.478260869565217
mus musculus	M_NORM_VEH_PL_1	R-HSA-6811442	Intra-Golgi and retrograde Golgi-to-ER traffic	82/3384	200/10554	0.00448908433175658	0.0588993185817135	0.0482468795964872	3833/8729/8775/2590/375/377/378/1314/1523/1639/2589/23303/55614/23095/10749/3796/55605/3799/64147/4074/4121/10905/4124/63908/4905/5048/9267/9265/5861/22931/83452/5870/9554/6836/10618/84790/7280/9341/11311/662/57589/10383/10244/8675/1062/7110/91949/1783/9585/51542/51560/9950/56894/83548/8398/143187/26958/2803/10959/10652/22818/8655/10228/10226/11014/9342/84617/140735/10945/10972/339122/9648/1315/1…	82	0.41
mus musculus	M_NORM_VEH_PL_1	R-HSA-114452	Activation of BH3-only proteins	17/3384	30/10554	0.00459221473713764	0.0588993185817135	0.0482468795964872	572/10018/27113/90427/5534/7159/7029/8626/7532/7533/10971/7534/10000/5599/7529/8655/140735	17	0.566666666666667
mus musculus	M_NORM_VEH_PL_1	R-HSA-416572	Sema4D induced cell migration and growth-cone collapse	13/3384	21/10554	0.00465107925763718	0.0588993185817135	0.0482468795964872	387/388/3985/4629/4627/6093/9475/27289/5364/10627/103910/23365/79784	13	0.619047619047619
mus musculus	M_NORM_VEH_PL_1	R-HSA-445144	Signal transduction by L1	13/3384	21/10554	0.00465107925763718	0.0588993185817135	0.0482468795964872	3680/1457/1459/1956/3674/3678/3685/3688/5058/7410/5604/5605/5594	13	0.619047619047619
mus musculus	M_NORM_VEH_PL_1	R-HSA-9006934	Signaling by Receptor Tyrosine Kinases	172/3384	455/10554	0.00465675432417647	0.0588993185817135	0.0482468795964872	7867/11059/10458/51606/55615/5906/10006/60/161742/200734/102/8038/160/161/382/387/466/523/9114/529/801/805/1495/1499/998/8851/1211/1286/1729/1785/1956/29924/2060/2066/9844/2242/9965/2263/2261/2335/2549/2887/2885/2886/2904/1839/4485/9146/3249/3320/3480/26018/3643/3667/8660/8471/3673/3685/3688/3708/3709/3717/3728/9365/3909/3911/3914/3918/10019/4067/9261/4205/4689/4690/4734/10718/4908/5058/5125/5046…	172	0.378021978021978
mus musculus	M_NORM_TCA_PL_2	R-HSA-2990846	SUMOylation	62/1851	187/10554	1.42026624923797e-07	0.000113074061394753	9.68644559442962e-05	10210/7175/4306/332/641/1655/2099/3066/8924/9631/9063/8648/10499/4792/4869/8856/4929/5111/5465/10891/4927/5903/5914/6095/9612/6612/6672/6670/6996/1107/10155/7150/7155/7181/7486/6294/23137/23511/8204/4928/8364/8361/8359/8294/121504/8366/8363/8362/8368/205564/2033/10054/23225/11315/25950/10521/54780/286053/3622/8370/81929/59343	62	0.331550802139037
mus musculus	M_NORM_TCA_PL_2	R-HSA-400253	Circadian Clock	31/1851	70/10554	1.69780872965095e-07	0.000113074061394753	9.68644559442962e-05	5936/80205/1386/8945/25819/1374/1390/1407/3091/150094/8648/10499/5187/8864/5465/10891/5500/10743/6095/9611/6500/7311/7316/8204/8454/1454/2033/26224/10135/79718/23411	31	0.442857142857143
mus musculus	M_NORM_TCA_PL_2	R-HSA-3108232	SUMO E3 ligases SUMOylate target proteins	58/1851	181/10554	1.27033603288229e-06	0.000564029198599738	0.000483173424436633	10210/7175/4306/332/641/1655/2099/3066/8924/9631/9063/8648/10499/4792/4869/8856/4929/5111/5465/10891/4927/5903/5914/6095/9612/6612/6672/6670/6996/1107/10155/7150/7155/7181/7486/6294/23137/23511/8204/4928/8364/8361/8359/8294/121504/8366/8363/8362/8368/2033/23225/11315/10521/54780/286053/3622/8370/81929	58	0.320441988950276
mus musculus	M_NORM_TCA_PL_2	R-HSA-9006931	Signaling by Nuclear Receptors	61/1851	199/10554	3.53733179588095e-06	0.00117793148802836	0.00100907043861446	8608/57665/23189/1386/596/595/1105/1374/1655/2099/2289/8352/333932/126961/653604/3020/3021/3014/3326/3725/3727/4609/8648/10499/5467/8854/5914/5916/5430/9249/6387/6667/57690/7039/5915/7528/5163/1737/2958/10170/8204/8364/8361/8359/8294/121504/8366/8363/8362/8368/3018/8337/2033/9166/10728/51523/5162/8370/94239/2957/23028	61	0.306532663316583
mus musculus	M_NORM_TCA_PL_2	R-HSA-109581	Apoptosis	53/1851	169/10554	7.3166560493253e-06	0.00194915717154026	0.00166973792788813	219699/1832/329/572/596/598/841/842/1499/54205/23604/1676/1829/2339/3007/3005/3146/4000/4001/5339/5533/5684/5695/5702/8737/6093/6709/6774/7029/5708/7082/23368/7186/8626/7311/7316/8428/7532/7533/10971/5719/5682/5685/5688/5690/63967/3006/3008/7529/22985/140735/1612/79658	53	0.313609467455621
mus musculus	M_NORM_TCA_PL_2	R-HSA-1989781	PPARA activates gene expression	40/1851	117/10554	9.93662284669065e-06	0.00220593027196532	0.00188970160803731	6822/80205/19/34/51/123/196/211/335/948/1374/2168/2180/2222/3156/4199/8648/10499/4800/4801/4802/4899/5244/5465/10891/6095/9611/9612/6667/6721/9967/9862/2101/1024/2033/51129/116519/10001/23097/79718	40	0.341880341880342
mus musculus	M_NORM_TCA_PL_2	R-HSA-5357801	Programmed Cell Death	53/1851	172/10554	1.284551619043e-05	0.00225686740997016	0.00193333670966308	219699/1832/329/572/596/598/841/842/1499/54205/23604/1676/1829/2339/3007/3005/3146/4000/4001/5339/5533/5684/5695/5702/8737/6093/6709/6774/7029/5708/7082/23368/7186/8626/7311/7316/8428/7532/7533/10971/5719/5682/5685/5688/5690/63967/3006/3008/7529/22985/140735/1612/79658	53	0.308139534883721
mus musculus	M_NORM_TCA_PL_2	R-HSA-1614558	Degradation of cysteine and homocysteine	10/1851	14/10554	1.355475921904e-05	0.00225686740997016	0.00193333670966308	1491/1036/2806/6821/84890/7263/4357/51380/1468/58472	10	0.714285714285714
mus musculus	M_NORM_TCA_PL_2	R-HSA-400206	Regulation of lipid metabolism by Peroxisome proliferator-activated receptor alpha (PPARalpha)	40/1851	119/10554	1.57185589343666e-05	0.00232634672228625	0.00199285589296531	6822/80205/19/34/51/123/196/211/335/948/1374/2168/2180/2222/3156/4199/8648/10499/4800/4801/4802/4899/5244/5465/10891/6095/9611/9612/6667/6721/9967/9862/2101/1024/2033/51129/116519/10001/23097/79718	40	0.336134453781513
mus musculus	M_NORM_TCA_PL_2	R-HSA-71406	Pyruvate metabolism and Citric Acid (TCA) cycle	23/1851	55/10554	2.08311796804183e-05	0.00277471313343171	0.00237694723932351	2271/3029/2954/3939/4199/5467/6566/8803/8801/79944/5163/1737/55066/57546/51660/8802/6392/6389/5162/81889/25874/137872/1743	23	0.418181818181818
mus musculus	M_NORM_TCA_PL_2	R-HSA-9018519	Estrogen-dependent gene expression	47/1851	150/10554	2.42527220880739e-05	0.00293678416557404	0.00251578476014087	23189/1386/596/595/1105/1655/2099/8352/333932/126961/653604/3020/3021/3014/3326/3725/3727/4609/8648/10499/5430/6387/6667/57690/7039/7528/2958/8204/8364/8361/8359/8294/121504/8366/8363/8362/8368/3018/8337/2033/9166/10728/51523/8370/94239/2957/23028	47	0.313333333333333
mus musculus	M_NORM_TCA_PL_2	R-HSA-8939211	ESR-mediated signaling	48/1851	156/10554	3.37710382976152e-05	0.00374858525103529	0.00321121101005393	23189/1386/596/595/1105/1655/2099/2289/8352/333932/126961/653604/3020/3021/3014/3326/3725/3727/4609/8648/10499/5430/6387/6667/57690/7039/7528/2958/8204/8364/8361/8359/8294/121504/8366/8363/8362/8368/3018/8337/2033/9166/10728/51523/8370/94239/2957/23028	48	0.307692307692308
mus musculus	M_NORM_TCA_PL_2	R-HSA-5625740	RHO GTPases activate PKNs	33/1851	95/10554	4.02977458101108e-05	0.00412896903223597	0.00353706530025588	5586/388/8352/333932/126961/653604/3020/3021/3014/4659/10499/5170/5500/7532/7533/10971/8364/8361/8359/8294/121504/8366/8363/8362/8368/3018/8337/4660/7529/103910/8370/94239/23028	33	0.347368421052632
mus musculus	M_NORM_TCA_PL_2	R-HSA-8978868	Fatty acid metabolism	52/1851	177/10554	6.46120932809691e-05	0.00614737916073221	0.0052661285050053	47/9524/8529/31/51422/166785/5095/390916/33/34/51/1374/1384/1622/1632/2053/2180/2194/2876/79071/23600/122970/9261/58488/5467/6584/27349/30/26063/11001/80221/9200/5445/80724/54898/1557/1559/51144/10728/9415/51495/127281/55856/79777/1666/60481/201562/55289/1962/134526/2181/22880	52	0.293785310734463
mus musculus	M_NORM_TCA_PL_2	R-HSA-2173791	TGF-beta receptor signaling in EMT (epithelial to mesenchymal transition)	10/1851	16/10554	7.69493268114073e-05	0.00671277128464511	0.00575046947412304	2280/50848/5590/7046/7048/7311/7316/50855/57154/56288	10	0.625
mus musculus	M_NORM_TCA_PL_2	R-HSA-75153	Apoptotic execution phase	21/1851	52/10554	8.72710369199961e-05	0.00671277128464511	0.00575046947412304	1832/329/841/1499/1676/1829/2339/3007/3005/3146/4000/4001/5339/6093/6709/7082/8428/63967/3006/3008/22985	21	0.403846153846154
mus musculus	M_NORM_TCA_PL_2	R-HSA-1236977	Endosomal/Vacuolar pathway	8/1851	11/10554	8.80143320232307e-05	0.00671277128464511	0.00575046947412304	3105/3134/567/1515/3106/3107/3133/3135	8	0.727272727272727
mus musculus	M_NORM_TCA_PL_2	R-HSA-983170	Antigen Presentation: Folding, assembly and peptide loading of class I MHC	13/1851	25/10554	9.07131254681772e-05	0.00671277128464511	0.00575046947412304	3105/3134/567/821/2923/3309/3106/3107/3133/3135/10484/22872/9871	13	0.52
mus musculus	M_NORM_TCA_PL_2	R-HSA-1592230	Mitochondrial biogenesis	32/1851	95/10554	0.000103070346317005	0.00712292107407957	0.0061018226997805	51422/80205/211/1386/498/509/515/801/805/54205/2746/3313/8648/10499/4899/5465/10891/5564/9611/6648/125988/56652/2101/440574/11232/10651/23410/514/517/27109/139322/79718	32	0.336842105263158
mus musculus	M_NORM_TCA_PL_2	R-HSA-196854	Metabolism of vitamins and cofactors	54/1851	189/10554	0.000106950766878072	0.00712292107407957	0.0061018226997805	55163/79178/31/10840/27249/166785/5095/3141/54/10560/316/335/57016/801/805/10229/2194/2239/9446/3417/4035/4338/9054/4846/5091/5167/65220/5950/6470/6382/6385/8566/10243/79001/8884/7274/9962/55312/10135/26020/151056/60490/84875/23475/57017/55788/133686/55739/27304/154807/81034/57107/53354/64087	54	0.285714285714286
mus musculus	M_NORM_TCA_PL_2	R-HSA-1912422	Pre-NOTCH Expression and Processing	35/1851	109/10554	0.000148757805789254	0.0093625723283546	0.00802041125646941	488/595/1871/2683/8352/333932/126961/653604/3020/3021/3014/3725/4853/5870/3516/6400/6487/6484/7029/57690/8364/8361/8359/8294/121504/8366/8363/8362/8368/3018/8337/2033/55534/8370/94239	35	0.321100917431193
mus musculus	M_NORM_TCA_PL_2	R-HSA-2262752	Cellular responses to stress	104/1851	426/10554	0.000158323765724445	0.0093625723283546	0.00802041125646941	23523/817/7175/4306/9588/847/1026/1027/1031/1051/54205/1639/1871/1915/2034/2056/2077/2289/2876/3309/3007/3005/8352/333932/126961/653604/3020/3021/3091/3014/3312/10808/3326/3313/3397/3725/4001/9631/9261/22824/5052/4927/5684/5695/5702/5903/6648/6667/6774/7029/7321/57690/7013/5708/7280/7311/7316/23511/2113/2114/5719/5606/5608/5682/5685/5688/5690/10587/4928/3490/8364/8361/8359/8294/121504/8366/8363/8…	104	0.244131455399061
mus musculus	M_NORM_TCA_PL_2	R-HSA-170834	Signaling by TGF-beta Receptor Complex	26/1851	73/10554	0.00016166603870282	0.0093625723283546	0.00802041125646941	2280/9958/50848/3726/4092/4609/5590/5500/9611/6497/9612/6667/7029/7321/7046/7048/7311/7316/60436/1024/50855/56937/57154/23327/56288/54778	26	0.356164383561644
mus musculus	M_NORM_TCA_PL_2	R-HSA-983169	Class I MHC mediated antigen processing & presentation	91/1851	371/10554	0.000338065598610054	0.0180203613838983	0.0154370726569826	26249/9690/92912/3105/3134/140460/567/8945/821/948/1147/1515/2923/3309/9320/3106/3107/3133/3135/8924/83737/11146/4734/5684/5695/5702/5930/6047/9554/10484/6478/868/151636/84078/6500/135892/7321/5708/29116/255488/7325/7311/7316/7320/7327/7328/9341/84861/23304/143279/57542/7704/5719/26234/5682/5685/5688/5690/26235/26267/8454/25897/26224/29927/51465/55176/51433/57630/55819/51665/51666/51676/55284/732…	91	0.245283018867925
mus musculus	M_NORM_TCA_PL_2	R-HSA-427389	ERCC6 (CSB) and EHMT2 (G9a) positively regulate rRNA expression	26/1851	76/10554	0.000338219995944037	0.0180203613838983	0.0154370726569826	57504/11335/8352/333932/126961/653604/3020/3021/3066/3014/53615/1107/54815/8364/8361/8359/8294/121504/8366/8363/8362/8368/3018/8337/8370/94239	26	0.342105263157895
mus musculus	M_NORM_TCA_PL_2	R-HSA-9609507	Protein localization	38/1851	127/10554	0.000399720085238119	0.0203223537475932	0.0174090654831603	400916/390916/51/498/847/1384/2053/51142/3329/3313/3417/23600/122970/5828/5830/7321/7311/7316/8540/30/26063/11001/26521/10651/100287932/54469/100188893/54543/79145/51025/23203/131118/9804/401505/8528/5194/1962/373156	38	0.299212598425197
mus musculus	M_NORM_TCA_PL_2	R-HSA-532668	N-glycan trimming in the ER and Calnexin/Calreticulin cycle	15/1851	35/10554	0.000411939602991754	0.0203223537475932	0.0174090654831603	821/23193/2923/6400/10956/7311/7316/51035/7844/6048/7841/55768/10206/80267/11236	15	0.428571428571429
mus musculus	M_NORM_TCA_PL_2	R-HSA-446203	Asparagine N-linked glycosylation	76/1851	302/10554	0.000455720182768394	0.021679260123125	0.0185714540646969	6184/23243/8813/8729/6675/8775/287/286/288/378/433/821/966/1314/1075/1639/23193/2673/2683/2923/4121/10905/4124/4245/90411/9554/10484/6400/6487/6484/6483/6489/8869/6709/6712/56052/10956/4247/10342/7039/7280/7311/7316/51035/7844/22845/26503/10466/79694/79868/83548/375056/10020/30815/116150/2530/26958/6048/55577/9334/22818/7841/55768/1522/10206/80267/54732/84617/140735/22872/9871/64689/11236/83696/7…	76	0.251655629139073
mus musculus	M_NORM_TCA_PL_2	R-HSA-5205685	Pink/Parkin Mediated Mitophagy	11/1851	22/10554	0.000495448586993485	0.0222399609455605	0.0190517762486072	9474/8878/7311/7316/100188893/54543/84557/55669/9804/401505/65018	11	0.5
mus musculus	M_NORM_TCA_PL_2	R-HSA-194315	Signaling by Rho GTPases	105/1851	444/10554	0.000517277655015533	0.0222399609455605	0.0190517762486072	4638/10458/1123/5586/332/388/394/801/805/1495/1499/998/1027/1072/22919/23380/2665/10672/8352/333932/126961/653604/3020/3021/3014/3688/6453/3895/3985/8379/4650/4659/4690/10499/5048/5170/5500/396/5903/10928/6093/9475/23191/6654/6655/23002/7280/7410/7204/91010/51306/7532/7533/10971/5525/1062/9639/10163/90627/5529/4928/8364/8361/8359/8294/121504/8366/8363/8362/8368/3018/8337/80152/4660/644150/117289/…	105	0.236486486486486
mus musculus	M_NORM_TCA_PL_2	R-HSA-3247509	Chromatin modifying enzymes	70/1851	275/10554	0.000534293356049501	0.0222399609455605	0.0190517762486072	8295/55818/26009/121536/57504/1386/595/80314/8352/333932/126961/653604/3066/3014/53615/8648/10499/5978/9611/6597/9612/54496/23326/1107/221656/23774/51111/10629/55683/54815/29072/83852/57492/7994/6314/79595/8364/8361/8359/8294/121504/8366/8363/8362/8368/3018/440689/8337/2033/23522/55729/8089/84661/6883/6595/8370/54934/79084/63976/9757/112869/94239/55167/79718/6603/6602/54014/51742/55170/23028	70	0.254545454545455
mus musculus	M_NORM_TCA_PL_2	R-HSA-4839726	Chromatin organization	70/1851	275/10554	0.000534293356049501	0.0222399609455605	0.0190517762486072	8295/55818/26009/121536/57504/1386/595/80314/8352/333932/126961/653604/3066/3014/53615/8648/10499/5978/9611/6597/9612/54496/23326/1107/221656/23774/51111/10629/55683/54815/29072/83852/57492/7994/6314/79595/8364/8361/8359/8294/121504/8366/8363/8362/8368/3018/440689/8337/2033/23522/55729/8089/84661/6883/6595/8370/54934/79084/63976/9757/112869/94239/55167/79718/6603/6602/54014/51742/55170/23028	70	0.254545454545455
mus musculus	M_NORM_TCA_PL_2	R-HSA-1483206	Glycerophospholipid biosynthesis	38/1851	129/10554	0.000560638184549558	0.0226293958127276	0.0193853841164823	23446/137964/84895/80821/80339/1119/5130/2819/2820/10162/58488/10400/5337/57605/55224/374986/9926/84803/114882/162466/11343/56894/83394/23171/55326/8398/23760/151056/50640/10555/84649/5833/64850/23259/55500/79143/51365/56910	38	0.294573643410853
mus musculus	M_NORM_TCA_PL_2	R-HSA-1428517	The citric acid (TCA) cycle and respiratory electron transport	48/1851	174/10554	0.000605753370213926	0.0237312790919103	0.0203293081520711	2108/498/509/515/1327/9377/1329/1345/54205/2271/3029/2954/3939/4199/4695/5467/6566/8803/8801/93058/79944/5163/4712/1737/55066/57546/4726/51660/8802/116228/84987/6392/6389/7385/514/4700/4705/80219/517/27109/4708/5162/29078/81889/25874/137872/80224/1743	48	0.275862068965517
mus musculus	M_NORM_TCA_PL_2	R-HSA-1655829	Regulation of cholesterol biosynthesis by SREBP (SREBF)	20/1851	55/10554	0.000659179596092811	0.0238175363174565	0.0204032000696403	31/80205/2194/2222/9453/3156/79071/8648/10499/4800/4801/4802/5465/5901/10484/6667/6721/3638/9871/79718	20	0.363636363636364
mus musculus	M_NORM_TCA_PL_2	R-HSA-3214858	RMTs methylate histone arginines	26/1851	79/10554	0.00066654029804517	0.0238175363174565	0.0204032000696403	595/8352/333932/126961/653604/3014/6597/54496/57492/8364/8361/8359/8294/121504/8366/8363/8362/8368/8337/6595/8370/79084/94239/6603/6602/55170	26	0.329113924050633
mus musculus	M_NORM_TCA_PL_2	R-HSA-9033241	Peroxisomal protein import	22/1851	63/10554	0.000687725470854829	0.0238175363174565	0.0204032000696403	390916/51/847/1384/2053/3417/23600/122970/5828/5830/7321/7311/7316/8540/30/26063/11001/54469/8528/5194/1962/373156	22	0.349206349206349
mus musculus	M_NORM_TCA_PL_2	R-HSA-901042	Calnexin/calreticulin cycle	12/1851	26/10554	0.000693913502590868	0.0238175363174565	0.0204032000696403	821/23193/2923/6400/10956/7311/7316/7844/6048/10206/80267/11236	12	0.461538461538462
mus musculus	M_NORM_TCA_PL_2	R-HSA-157118	Signaling by NOTCH	61/1851	235/10554	0.000697360297583187	0.0238175363174565	0.0204032000696403	6868/488/595/1272/1871/1956/2683/8352/333932/126961/653604/3020/3021/3066/3091/3014/83737/3725/4609/4853/5664/5684/5695/5702/5870/3516/9611/6400/6487/6484/9612/7029/6500/57690/5708/7311/7316/57534/5719/1024/5682/5685/5688/5690/8454/8364/8361/8359/8294/121504/8366/8363/8362/8368/3018/8337/2033/55534/8370/94239/79718	61	0.259574468085106
mus musculus	M_NORM_TCA_PL_2	R-HSA-8949215	Mitochondrial calcium ion transport	11/1851	23/10554	0.000800074129223369	0.0266424685031382	0.022823167265214	10939/6687/8165/80024/10367/7419/3954/23203/79568/221154/286097	11	0.478260869565217
mus musculus	M_NORM_TCA_PL_2	R-HSA-2559583	Cellular Senescence	52/1851	195/10554	0.000869919090586164	0.0282617616746529	0.0242103284774172	23523/1026/1027/1031/1051/1871/2077/3007/3005/8352/333932/126961/653604/3020/3021/3014/3397/3725/4001/9261/6667/6774/7029/7321/57690/7013/7311/7316/2113/2114/5606/5608/3490/8364/8361/8359/8294/121504/8366/8363/8362/8368/3018/8337/65057/3006/3008/50488/119504/51433/8370/94239	52	0.266666666666667
mus musculus	M_NORM_TCA_PL_2	R-HSA-1912408	Pre-NOTCH Transcription and Translation	29/1851	93/10554	0.000905350750116947	0.0287125523608518	0.0245964965695933	595/1871/8352/333932/126961/653604/3020/3021/3014/3725/4853/3516/7029/57690/8364/8361/8359/8294/121504/8366/8363/8362/8368/3018/8337/2033/55534/8370/94239	29	0.311827956989247
mus musculus	M_NORM_TCA_PL_2	R-HSA-5250913	Positive epigenetic regulation of rRNA expression	32/1851	106/10554	0.000938964002738625	0.0290860477127407	0.0249164499135537	57504/11335/8352/333932/126961/653604/3020/3021/3066/3014/53615/4641/9533/1107/9031/54815/8364/8361/8359/8294/121504/8366/8363/8362/8368/3018/8337/2033/8370/94239/23451/8467	32	0.30188679245283
mus musculus	M_NORM_TCA_PL_2	R-HSA-111465	Apoptotic cleavage of cellular proteins	15/1851	38/10554	0.00116153339750945	0.0351627837609678	0.0301220622703406	1832/329/841/1499/1829/2339/4000/4001/5339/6093/6709/7082/8428/63967/22985	15	0.394736842105263
mus musculus	M_NORM_TCA_PL_2	R-HSA-2426168	Activation of gene expression by SREBF (SREBP)	16/1851	42/10554	0.00126076611510992	0.0359769994983661	0.0308195570224663	31/80205/2194/2222/9453/3156/79071/8648/10499/4800/4801/4802/5465/6667/6721/79718	16	0.380952380952381
mus musculus	M_NORM_TCA_PL_2	R-HSA-389661	Glyoxylate metabolism and glycine degradation	13/1851	31/10554	0.00126945869100841	0.0359769994983661	0.0308195570224663	2731/594/27232/2806/55526/8659/1737/64902/387787/2653/5162/8528/1743	13	0.419354838709677
mus musculus	M_NORM_TCA_PL_2	R-HSA-70268	Pyruvate metabolism	13/1851	31/10554	0.00126945869100841	0.0359769994983661	0.0308195570224663	3029/2954/3939/4199/5467/6566/5163/1737/55066/57546/51660/5162/25874	13	0.419354838709677
mus musculus	M_NORM_TCA_PL_2	R-HSA-383280	Nuclear Receptor transcription pathway	18/1851	50/10554	0.00138095026957576	0.0375910640934947	0.0322022391949963	4306/2099/3172/8856/4929/5465/5467/5914/5916/6095/6097/5915/7181/7182/8431/2101/2104/9975	18	0.36
mus musculus	M_NORM_TCA_PL_2	R-HSA-201722	Formation of the beta-catenin:TCF transactivating complex	28/1851	91/10554	0.00138285445989583	0.0375910640934947	0.0322022391949963	8295/1499/8352/333932/126961/653604/3020/3021/3014/4609/6597/83439/7015/8364/8361/8359/8294/121504/8366/8363/8362/8368/3018/8337/2033/90780/8370/94239	28	0.307692307692308
mus musculus	M_NORM_TCA_PL_2	R-HSA-5625886	Activated PKN1 stimulates transcription of AR (androgen receptor) regulated genes KLK2 and KLK3	22/1851	67/10554	0.00173715549212669	0.0462626698983525	0.0396307366601977	8352/333932/126961/653604/3020/3021/3014/10499/8364/8361/8359/8294/121504/8366/8363/8362/8368/3018/8337/8370/94239/23028	22	0.328358208955224
mus musculus	M_NORM_TCA_PL_2	R-HSA-196849	Metabolism of water-soluble vitamins and cofactors	35/1851	123/10554	0.00177131844205404	0.0462626698983525	0.0396307366601977	55163/79178/31/10840/27249/166785/5095/3141/54/10560/316/2194/9446/4338/9054/5091/5167/65220/6470/8566/10243/8884/9962/55312/10135/60490/84875/23475/55788/133686/55739/27304/81034/53354/64087	35	0.284552845528455
mus musculus	M_NORM_TCA_PL_2	R-HSA-2559582	Senescence-Associated Secretory Phenotype (SASP)	32/1851	110/10554	0.00184875229341661	0.0473565010544409	0.0405677628757815	1026/1027/1031/1051/8352/333932/126961/653604/3020/3021/3014/3725/6774/7321/7311/7316/3490/8364/8361/8359/8294/121504/8366/8363/8362/8368/3018/8337/119504/51433/8370/94239	32	0.290909090909091
mus musculus	M_NORM_TCA_PL_2	R-HSA-109606	Intrinsic Pathway for Apoptosis	16/1851	44/10554	0.00222423007134334	0.0549131414037121	0.0470411295097392	572/596/598/841/842/54205/5533/6774/7029/23368/8626/7532/7533/10971/7529/140735	16	0.363636363636364
mus musculus	M_NORM_TCA_PL_2	R-HSA-8982491	Glycogen metabolism	12/1851	29/10554	0.00222620843528563	0.0549131414037121	0.0470411295097392	5257/5836/801/805/7957/5255/7311/7316/5507/283209/5236/2632	12	0.413793103448276
mus musculus	M_NORM_TCA_PL_2	R-HSA-2151201	Transcriptional activation of mitochondrial biogenesis	19/1851	56/10554	0.00228800681488088	0.0552733312538204	0.0473496847472272	80205/211/1386/801/805/54205/2746/8648/10499/4899/5465/10891/9611/6648/56652/2101/11232/23410/79718	19	0.339285714285714
mus musculus	M_NORM_TCA_PL_2	R-HSA-5663202	Diseases of signal transduction	88/1851	378/10554	0.00232380371637683	0.0552733312538204	0.0473496847472272	5906/24/5922/200734/6868/8546/572/842/1499/1026/1027/1147/1488/1523/1956/2099/2246/9965/2263/2261/2264/2280/2335/7855/2549/3066/1839/3667/8660/8844/4000/4041/4609/5170/5295/5664/5684/5695/5702/5728/5950/3516/5430/9611/6400/9612/6654/6774/6777/6500/5908/10956/5708/7046/7048/8805/7311/7316/7414/7450/57534/5525/55733/5719/222236/1024/5682/5685/5688/5690/5529/8454/10818/2033/55534/7529/27044/2309/271…	88	0.232804232804233
mus musculus	M_NORM_TCA_PL_2	R-HSA-3214815	HDACs deacetylate histones	28/1851	94/10554	0.00236636977857263	0.0552983253519079	0.0473710958443718	57504/8352/333932/126961/653604/3066/53615/5978/9611/9612/1107/54815/8364/8361/8359/8294/121504/8366/8363/8362/8368/3018/440689/8337/8370/79718/51742/23028	28	0.297872340425532
mus musculus	M_NORM_TCA_PL_2	R-HSA-212165	Epigenetic regulation of gene expression	40/1851	148/10554	0.00249896396631503	0.0573900000539936	0.0491629208618058	121536/57504/11335/8352/333932/126961/653604/3020/3021/3066/3014/3720/53615/4641/9533/54790/6996/1107/9031/54815/79595/8364/8361/8359/8294/121504/8366/8363/8362/8368/3018/8337/2033/404672/8370/94239/23451/23411/8467/51742	40	0.27027027027027
mus musculus	M_NORM_MET_PL_3	R-HSA-5663202	Diseases of signal transduction	165/3259	378/10554	6.85785720152719e-08	5.45840826065623e-05	4.542033151203e-05	10142/9794/5906/5894/613/24/200734/51009/8546/324/572/10018/842/1499/867/941/1026/1027/1147/1387/1488/1523/50846/28514/1956/2099/2246/2260/2263/2261/2264/2280/2335/7855/8325/2549/2885/3066/10014/1839/3280/3320/3667/8660/182/9365/8844/4000/4041/4087/4088/4233/5713/4609/4851/5156/5170/5295/5335/5663/5664/5683/5684/5689/5695/5700/5702/5728/5781/9444/5947/5950/3516/5430/9611/6400/6469/9612/6654/6714/…	165	0.436507936507937
mus musculus	M_NORM_MET_PL_3	R-HSA-446203	Asparagine N-linked glycosylation	136/3259	302/10554	1.10675368314035e-07	5.45840826065623e-05	4.542033151203e-05	79796/6184/1453/23243/8813/8729/6675/8775/55741/287/5238/51009/286/288/378/432/433/2720/830/966/1314/1075/1639/1650/1778/2153/23193/2890/2923/3703/9382/4121/10905/4124/4245/4248/4758/5476/5700/4597/9695/5861/5887/91445/90411/6185/10484/6400/6480/6487/6482/6484/6483/55808/256435/27090/6489/8869/5265/6709/6712/56052/9117/7109/10956/64772/4247/10342/7039/7280/7311/7316/7844/55343/91949/1783/51143/26…	136	0.450331125827815
mus musculus	M_NORM_MET_PL_3	R-HSA-400253	Circadian Clock	43/3259	70/10554	1.19527188189553e-07	5.45840826065623e-05	4.542033151203e-05	5936/1453/80205/406/1386/8945/25819/9575/1374/1387/1390/1407/1408/3091/150094/8648/10499/4783/8864/5465/10891/5499/10743/6095/6256/9611/6907/6500/7311/7316/8204/8454/1454/2033/23373/26224/10135/10498/28999/64784/79365/79718/23411	43	0.614285714285714
mus musculus	M_NORM_MET_PL_3	R-HSA-532668	N-glycan trimming in the ER and Calnexin/Calreticulin cycle	25/3259	35/10554	9.16967611823976e-07	0.000314061407049712	0.000261335769369833	55741/51009/23193/2923/5700/9695/5887/91445/6400/10956/64772/7311/7316/7844/267/7415/56886/6048/7841/55768/55757/10206/80267/79139/11236	25	0.714285714285714
mus musculus	M_NORM_MET_PL_3	R-HSA-1655829	Regulation of cholesterol biosynthesis by SREBP (SREBF)	33/3259	55/10554	7.30637015341269e-06	0.00200194542203508	0.00166585239497809	32/31/80205/1387/1595/2194/2222/57678/3156/3837/79071/4520/8648/10499/4800/4801/4802/5465/4597/5901/6256/10484/6713/6721/3157/6907/3638/22937/10498/9871/10802/79718/10427	33	0.6
mus musculus	M_NORM_MET_PL_3	R-HSA-2262752	Cellular responses to stress	173/3259	426/10554	8.92843095146912e-06	0.00203865840058545	0.00169640188077913	8360/7867/23523/817/7175/4306/54583/112398/112399/405/472/475/816/818/830/847/8535/890/9134/9973/1021/1026/1027/1031/1051/1387/54205/1639/1778/1871/8726/1915/2056/2077/2146/2288/2289/2876/2936/3309/2950/3005/8352/333932/126961/653604/3020/3021/3091/3014/3312/3297/3301/10808/3303/3304/3326/3320/3313/4001/29855/9631/9261/5713/10370/10762/22824/5034/4927/5683/5684/5689/5695/5700/5702/10111/5903/6196…	173	0.406103286384977
mus musculus	M_NORM_MET_PL_3	R-HSA-1989781	PPARA activates gene expression	58/3259	117/10554	1.67922109731622e-05	0.00306049983109312	0.00254669329010669	6822/9412/80205/19/34/51/123/196/211/336/405/406/9575/1374/1376/1387/1543/2168/2222/50486/3156/133522/4199/4520/8648/10499/8202/4800/4801/4802/4899/5244/5465/10891/6095/6256/6257/9611/9612/6721/3157/6907/9967/9440/9862/1024/376497/2033/54600/9968/10498/116519/10001/9441/3992/23097/112950/79718	58	0.495726495726496
mus musculus	M_NORM_MET_PL_3	R-HSA-1428517	The citric acid (TCA) cycle and respiratory electron transport	80/3259	174/10554	1.78715318603978e-05	0.00306049983109312	0.00254669329010669	2109/2108/498/515/516/682/9377/1329/1337/1345/1431/54205/2271/3029/2954/3939/4199/4695/4723/4967/5164/5467/6256/6566/8803/8801/6834/93058/79944/7384/7416/4728/4719/5163/518/4712/285521/1737/3418/5166/54704/57546/4726/8802/9551/4711/29796/51241/116228/84987/55967/4701/1537/7386/4713/6392/6389/7385/514/51079/4705/3419/80219/517/10131/27109/4710/4718/5162/4702/29078/81889/51204/4706/25874/10128/3742…	80	0.459770114942529
mus musculus	M_NORM_MET_PL_3	R-HSA-901032	ER Quality Control Compartment (ERQC)	16/3259	21/10554	2.46595579990276e-05	0.00362667527306108	0.00301781738050338	55741/51009/9695/91445/6400/10956/7311/7316/7844/267/56886/6048/55757/10206/80267/11236	16	0.761904761904762
mus musculus	M_NORM_MET_PL_3	R-HSA-196854	Metabolism of vitamins and cofactors	85/3259	189/10554	2.7620788766125e-05	0.00362667527306108	0.00301781738050338	10588/32/55163/79178/31/10840/6472/4522/27249/166785/1528/1727/5095/3141/54/10560/316/336/57016/801/805/10229/1719/2194/2643/2239/9446/3320/6383/3339/3417/3949/4035/4338/9054/4837/4846/5091/5167/65220/5805/5947/5950/6470/6513/6382/6385/4552/79646/8566/7276/54981/338/10082/128240/10243/55229/79001/80308/2644/143/8884/7274/51293/9962/55312/23590/10135/26020/151056/60490/23475/57017/55788/55034/1336…	85	0.44973544973545
mus musculus	M_NORM_MET_PL_3	R-HSA-6806834	Signaling by MET	42/3259	79/10554	2.95237147476959e-05	0.00362667527306108	0.00301781738050338	5906/382/867/1399/2060/5747/2335/2549/2885/9146/3249/26018/3673/3688/3909/3914/3918/4233/5295/5770/5781/5771/5795/53916/6654/6714/6774/5908/7311/7316/3915/10319/23163/64759/85301/50509/10254/10048/85440/255631/57610/9101	42	0.531645569620253
mus musculus	M_NORM_MET_PL_3	R-HSA-400206	Regulation of lipid metabolism by Peroxisome proliferator-activated receptor alpha (PPARalpha)	58/3259	119/10554	3.17664987421409e-05	0.00362667527306108	0.00301781738050338	6822/9412/80205/19/34/51/123/196/211/336/405/406/9575/1374/1376/1387/1543/2168/2222/50486/3156/133522/4199/4520/8648/10499/8202/4800/4801/4802/4899/5244/5465/10891/6095/6256/6257/9611/9612/6721/3157/6907/9967/9440/9862/1024/376497/2033/54600/9968/10498/116519/10001/9441/3992/23097/112950/79718	58	0.487394957983193
mus musculus	M_NORM_MET_PL_3	R-HSA-983168	Antigen processing: Ubiquitination & Proteasome degradation	128/3259	309/10554	4.46607740184543e-05	0.00461389978031822	0.00383930346683414	26249/9690/11059/285231/92912/140460/8945/899/22888/79754/9320/8924/84937/23295/5713/4734/9520/5683/5684/5689/5695/5700/5702/5930/6047/6477/6478/868/151636/84078/154881/6500/7321/29116/255488/7325/5709/7311/7316/7324/7320/7328/7428/84861/9666/23304/80204/143279/90678/26232/55236/23014/57542/54620/7704/10425/51320/55958/84541/91694/5682/5685/5687/5690/5691/65264/26235/26267/8454/6502/55521/6468/25…	128	0.414239482200647
mus musculus	M_NORM_MET_PL_3	R-HSA-1592230	Mitochondrial biogenesis	48/3259	95/10554	4.71493408207701e-05	0.00461389978031822	0.00383930346683414	5563/51422/80205/211/1386/498/515/516/801/805/814/1387/54205/2553/2746/3313/133522/4580/8648/10499/4899/5465/10891/5564/6256/9611/6648/6907/7019/56652/23082/518/55735/1432/3418/23373/11232/9551/10498/54927/84303/514/517/27109/139322/64784/10989/79718	48	0.505263157894737
mus musculus	M_NORM_MET_PL_3	R-HSA-9006934	Signaling by Receptor Tyrosine Kinases	179/3259	455/10554	5.49355665879013e-05	0.00501744841502832	0.0041751030606805	7867/11059/10458/51606/5906/525/10006/533/200734/160/161/382/526/9114/529/8992/801/805/1495/1499/867/998/8851/1211/9564/1399/1729/1956/2002/29924/2060/2099/9844/5747/2241/2242/2246/2260/2263/2261/2264/2335/2549/2887/2885/2886/1839/4485/9146/3249/3320/3479/3480/26018/3643/3667/8660/8471/3673/3685/3688/3708/3709/3728/9365/3909/3914/3918/10019/4067/9261/4205/4233/4690/4734/4846/8829/4908/5125/5046/5…	179	0.393406593406593
mus musculus	M_NORM_MET_PL_3	R-HSA-901042	Calnexin/calreticulin cycle	18/3259	26/10554	6.34533966150292e-05	0.00543319708516188	0.00452105450882083	55741/51009/23193/2923/9695/91445/6400/10956/7311/7316/7844/267/56886/6048/55757/10206/80267/11236	18	0.692307692307692
mus musculus	M_NORM_MET_PL_3	R-HSA-983169	Class I MHC mediated antigen processing & presentation	149/3259	371/10554	7.13787264285474e-05	0.00575228560041823	0.00478657341932612	26249/9690/11059/285231/92912/3105/3134/140460/567/8945/899/1147/1515/22888/2209/79754/2923/3309/9320/3106/3107/3133/3135/8924/3685/3693/84937/23295/5713/4734/9520/5683/5684/5689/5695/5700/5702/5930/6047/10484/6477/6478/868/151636/84078/154881/6500/7321/29116/255488/7325/5709/7311/7316/7324/7320/7328/9341/7428/84861/9666/23304/80204/143279/90678/26232/55236/23014/57542/54620/7704/10425/51320/5595…	149	0.401617250673854
mus musculus	M_NORM_MET_PL_3	R-HSA-2644602	Signaling by NOTCH1 PEST Domain Mutants in Cancer	32/3259	58/10554	0.000101504789608428	0.0063209800801612	0.00525979364334582	9794/1387/28514/3066/10014/3280/182/4609/4851/5663/5664/3516/9611/9612/9759/6907/6500/7311/7316/57534/51107/79885/54492/1024/8454/84441/2033/55534/55294/26508/23385/79718	32	0.551724137931034
mus musculus	M_NORM_MET_PL_3	R-HSA-2644603	Signaling by NOTCH1 in Cancer	32/3259	58/10554	0.000101504789608428	0.0063209800801612	0.00525979364334582	9794/1387/28514/3066/10014/3280/182/4609/4851/5663/5664/3516/9611/9612/9759/6907/6500/7311/7316/57534/51107/79885/54492/1024/8454/84441/2033/55534/55294/26508/23385/79718	32	0.551724137931034
mus musculus	M_NORM_MET_PL_3	R-HSA-2644606	Constitutive Signaling by NOTCH1 PEST Domain Mutants	32/3259	58/10554	0.000101504789608428	0.0063209800801612	0.00525979364334582	9794/1387/28514/3066/10014/3280/182/4609/4851/5663/5664/3516/9611/9612/9759/6907/6500/7311/7316/57534/51107/79885/54492/1024/8454/84441/2033/55534/55294/26508/23385/79718	32	0.551724137931034
mus musculus	M_NORM_MET_PL_3	R-HSA-2894858	Signaling by NOTCH1 HD+PEST Domain Mutants in Cancer	32/3259	58/10554	0.000101504789608428	0.0063209800801612	0.00525979364334582	9794/1387/28514/3066/10014/3280/182/4609/4851/5663/5664/3516/9611/9612/9759/6907/6500/7311/7316/57534/51107/79885/54492/1024/8454/84441/2033/55534/55294/26508/23385/79718	32	0.551724137931034
mus musculus	M_NORM_MET_PL_3	R-HSA-2894862	Constitutive Signaling by NOTCH1 HD+PEST Domain Mutants	32/3259	58/10554	0.000101504789608428	0.0063209800801612	0.00525979364334582	9794/1387/28514/3066/10014/3280/182/4609/4851/5663/5664/3516/9611/9612/9759/6907/6500/7311/7316/57534/51107/79885/54492/1024/8454/84441/2033/55534/55294/26508/23385/79718	32	0.551724137931034
mus musculus	M_NORM_MET_PL_3	R-HSA-2426168	Activation of gene expression by SREBF (SREBP)	25/3259	42/10554	0.000112530620492804	0.00670291087283221	0.00557760466790418	32/31/80205/1387/1595/2194/2222/57678/3156/79071/4520/8648/10499/4800/4801/4802/5465/4597/6256/6713/6721/3157/6907/10498/79718	25	0.595238095238095
mus musculus	M_NORM_MET_PL_3	R-HSA-2122947	NOTCH1 Intracellular Domain Regulates Transcription	27/3259	47/10554	0.000140594400245802	0.0080255970140312	0.0066782340116756	9794/1387/3066/10014/3280/3091/4609/4851/3516/9611/9612/9759/6907/6500/7088/7089/7311/7316/79885/1024/8454/84441/2033/55534/55294/26508/79718	27	0.574468085106383
mus musculus	M_NORM_MET_PL_3	R-HSA-2029480	Fcgamma receptor (FCGR) dependent phagocytosis	43/3259	86/10554	0.000156168139446635	0.0085580140416756	0.00712126715876656	10458/10006/998/1072/9844/5747/2209/2268/2885/3326/3320/3708/3709/4067/4627/4651/4641/4644/4690/5295/5581/5335/5337/23191/6714/7409/7410/7525/10768/10163/5594/10152/644150/1793/10787/8398/10097/10092/84513/8976/10096/10109/8936	43	0.5
mus musculus	M_NORM_MET_PL_3	R-HSA-71406	Pyruvate metabolism and Citric Acid (TCA) cycle	30/3259	55/10554	0.000218303726530442	0.0115029271287194	0.00957177877864245	682/1431/2271/3029/2954/3939/4199/4967/5164/5467/6256/6566/8803/8801/79944/7416/5163/1737/3418/5166/54704/57546/8802/6392/6389/3419/5162/81889/25874/728294	30	0.545454545454545
mus musculus	M_NORM_MET_PL_3	R-HSA-157118	Signaling by NOTCH	98/3259	235/10554	0.000252172284183904	0.0127954084937759	0.0106472742210982	8360/9794/488/595/1272/1387/28514/1871/1956/8352/333932/126961/653604/3020/3021/3066/10014/3280/3091/3014/182/4088/5713/4609/4851/4853/4854/4855/5663/5664/5683/5684/5689/5695/5700/5702/5870/3516/9611/6400/6487/6484/9612/23220/9759/7029/23286/10460/6907/23112/6500/192669/7088/7089/5709/7311/7316/57534/4904/51107/79885/55766/27327/27161/54492/1024/5682/5685/5687/5690/5691/8454/84441/8357/8364/8361/…	98	0.417021276595745
mus musculus	M_NORM_MET_PL_3	R-HSA-9033241	Peroxisomal protein import	33/3259	63/10554	0.000296844286580574	0.0133167526708329	0.0110810934633208	51/847/1384/2053/8443/3295/3417/5264/23600/122970/5828/5830/6342/196743/7321/7311/7316/8239/8540/30/11001/10901/5195/23417/26061/54469/7323/83752/8528/5194/55670/1962/373156	33	0.523809523809524
mus musculus	M_NORM_MET_PL_3	R-HSA-3371556	Cellular response to heat stress	43/3259	88/10554	0.00029959766201473	0.0133167526708329	0.0110810934633208	817/7175/472/816/818/1387/1915/2288/3309/3312/3297/10808/3303/3304/3326/3320/3313/9631/9261/10762/22824/4927/5903/9532/9972/11097/5594/7415/9531/2033/51182/23225/10728/2932/2475/91582/9530/51501/6767/9529/81929/3337/23411	43	0.488636363636364
mus musculus	M_NORM_MET_PL_3	R-HSA-9609507	Protein localization	58/3259	127/10554	0.000302362332051337	0.0133167526708329	0.0110810934633208	150274/400916/51/498/516/847/1384/1431/2053/51142/2395/8443/3295/3329/3313/3417/5264/23600/122970/80273/134266/4580/5828/5830/6342/196743/7321/7311/7316/8239/7416/8540/30/11001/10901/26520/26521/10165/100287932/5195/29928/23417/26061/54469/54927/7323/54543/79145/1537/51025/83752/9804/401505/8528/5194/55670/1962/373156	58	0.456692913385827
mus musculus	M_NORM_MET_PL_3	R-HSA-170834	Signaling by TGF-beta Receptor Complex	37/3259	73/10554	0.000311048237566901	0.0133167526708329	0.0110810934633208	23370/7514/1025/867/8812/2280/3726/9110/4087/4088/4092/4609/5590/5494/5499/9611/6497/6498/9612/7029/7321/7040/7046/7048/7311/7316/8239/60436/1024/50855/56937/7323/57530/57154/23327/56288/54778	37	0.506849315068493
mus musculus	M_NORM_MET_PL_3	R-HSA-1980143	Signaling by NOTCH1	37/3259	73/10554	0.000311048237566901	0.0133167526708329	0.0110810934633208	9794/1272/1387/28514/3066/10014/3280/3091/182/4609/4851/5663/5664/3516/9611/9612/23220/9759/6907/6500/7088/7089/7311/7316/57534/51107/79885/54492/1024/8454/84441/2033/55534/55294/26508/23385/79718	37	0.506849315068493
mus musculus	M_NORM_MET_PL_3	R-HSA-3371568	Attenuation phase	11/3259	14/10554	0.000324643643081805	0.013324588351859	0.0110876136650505	1387/2288/3312/3297/3303/3304/3326/3320/2033/10728/3337	11	0.785714285714286
mus musculus	M_NORM_MET_PL_3	R-HSA-8878159	Transcriptional regulation by RUNX3	46/3259	96/10554	0.000330683214571683	0.013324588351859	0.0110876136650505	9794/463/10018/1499/865/595/1026/1387/1490/6046/3280/182/4088/5713/4609/4851/5683/5684/5689/5695/5700/5702/3516/6097/6714/9759/83439/6934/7003/7040/5709/7311/7316/10413/5682/5685/5687/5690/5691/84441/2033/55534/2309/5711/5717/57154	46	0.479166666666667
mus musculus	M_NORM_MET_PL_3	R-HSA-2173791	TGF-beta receptor signaling in EMT (epithelial to mesenchymal transition)	12/3259	16/10554	0.000355890880277091	0.0139305858851318	0.0115918743861681	23370/2280/5590/7040/7046/7048/7311/7316/50855/57530/57154/56288	12	0.75
mus musculus	M_NORM_MET_PL_3	R-HSA-5688426	Deubiquitination	119/3259	297/10554	0.000411425262679156	0.0156570169408457	0.0130284666515066	8295/84749/8314/10392/9577/27430/55777/79913/23172/154/324/329/672/890/993/983/2099/9146/3091/84196/4086/4087/4088/4092/221937/5713/9736/4609/4792/5683/5684/5689/5695/5700/5702/5728/8767/5886/5887/8737/6478/7321/23326/51651/7706/7040/7046/7048/221656/8658/7186/7187/5709/7311/7316/219333/9100/8239/7416/7417/7419/7528/57506/171023/56957/23586/93624/4798/57646/6881/11274/7874/5682/5685/5687/5690/569…	119	0.400673400673401
mus musculus	M_NORM_MET_PL_3	R-HSA-9006931	Signaling by Nuclear Receptors	84/3259	199/10554	0.000427045089263211	0.0158122100619081	0.0131576054529746	8360/8608/57665/23189/1025/216/1386/865/595/1374/1387/1655/2099/2288/2289/57678/8352/333932/126961/653604/3020/3021/3014/3326/3320/3727/2171/4609/8648/10499/8202/5164/5467/8854/5914/5916/5430/9249/6256/6257/6387/10274/23112/192669/7039/7528/5163/55766/27327/1737/2958/27161/10170/5594/2494/9687/8204/5166/10901/8357/8364/8361/8359/8365/3012/8335/8338/85236/8340/8970/8337/8370/2033/3015/10728/10498/…	84	0.422110552763819
mus musculus	M_NORM_MET_PL_3	R-HSA-8856828	Clathrin-mediated endocytosis	62/3259	140/10554	0.000530775868429092	0.0191358668354699	0.0159232760528728	26119/8867/10920/85439/156/154/185/160/161/382/867/950/1211/1956/29924/22905/2060/2885/9146/3312/3482/6453/3949/4074/5286/5869/50618/9892/8871/127833/9856/3092/115548/7018/7037/7311/7316/9341/2580/8301/338/11252/8533/22848/5868/27348/274/157/29988/29979/10254/143425/51429/26130/10097/1213/10092/84251/8976/10096/1212/10109	62	0.442857142857143
mus musculus	M_NORM_MET_PL_3	R-HSA-2990846	SUMOylation	79/3259	187/10554	0.000605177950148381	0.021258815171879	0.0176898170043373	8360/10210/7175/4306/641/672/8535/1387/1655/1786/1788/2099/3066/8924/3090/28996/3183/3190/9631/9063/8648/10499/4792/10762/4869/8856/4929/5111/5465/10891/4927/5893/5903/5905/5914/6095/6256/9612/6612/6672/6670/10274/9759/23314/7020/6996/1107/9972/7067/7068/7150/7155/7181/7428/57591/29843/6294/23137/11097/80012/2494/8204/8364/8361/8359/8365/205564/8370/2033/23512/1912/23225/10055/11315/25950/79677/2…	79	0.422459893048128
mus musculus	M_NORM_MET_PL_3	R-HSA-2173795	Downregulation of SMAD2/3:SMAD4 transcriptional activity	15/3259	23/10554	0.000709481750106315	0.022866169770373	0.0190273237505294	4087/4088/5494/9611/6497/6498/9612/7321/7311/7316/8239/60436/7323/23327/54778	15	0.652173913043478
mus musculus	M_NORM_MET_PL_3	R-HSA-5619115	Disorders of transmembrane transporters	63/3259	144/10554	0.000710982199025811	0.022866169770373	0.0190273237505294	9990/7175/19/51009/56606/1244/1836/142680/5713/4891/5244/5683/5684/5689/5695/5700/5702/91445/6400/6559/6566/6505/6575/6584/6513/6514/10568/6519/6523/6833/9187/10956/5709/7311/7316/7355/10613/55343/23443/123041/6578/10559/11160/5682/5685/5687/5690/5691/10999/7415/8647/285195/21/552/6048/8671/27248/5711/64241/79139/5717/55630/10058	63	0.4375
mus musculus	M_NORM_MET_PL_3	R-HSA-3247509	Chromatin modifying enzymes	110/3259	275/10554	0.000717697299362072	0.022866169770373	0.0190273237505294	8360/8295/7468/6880/26009/121536/57504/1386/595/9575/1387/1788/1810/8726/80314/2146/8352/333932/126961/653604/3066/3014/10362/53615/8648/10499/64324/55870/9611/10284/6597/6599/9612/23067/84444/6907/23326/1107/6871/56970/23186/221656/23774/22992/51111/10629/56950/9682/58508/93624/55766/54904/54815/5926/83852/57492/6881/7994/79595/79960/84678/8357/8364/8361/8359/8365/3012/8335/8338/85236/8340/44068…	110	0.4
mus musculus	M_NORM_MET_PL_3	R-HSA-4839726	Chromatin organization	110/3259	275/10554	0.000717697299362072	0.022866169770373	0.0190273237505294	8360/8295/7468/6880/26009/121536/57504/1386/595/9575/1387/1788/1810/8726/80314/2146/8352/333932/126961/653604/3066/3014/10362/53615/8648/10499/64324/55870/9611/10284/6597/6599/9612/23067/84444/6907/23326/1107/6871/56970/23186/221656/23774/22992/51111/10629/56950/9682/58508/93624/55766/54904/54815/5926/83852/57492/6881/7994/79595/79960/84678/8357/8364/8361/8359/8365/3012/8335/8338/85236/8340/44068…	110	0.4
mus musculus	M_NORM_MET_PL_3	R-HSA-445144	Signal transduction by L1	14/3259	21/10554	0.000775135008204654	0.0241348854827358	0.0200830433943933	3680/1457/1459/1956/2260/3678/3685/3688/3897/8829/7410/5604/5605/5594	14	0.666666666666667
mus musculus	M_NORM_MET_PL_3	R-HSA-1362409	Mitochondrial iron-sulfur cluster biogenesis	10/3259	13/10554	0.000836158198831995	0.0249029724434746	0.0207221814493147	150274/2230/2395/9054/81894/57128/51312/112812/81689/51218	10	0.769230769230769
mus musculus	M_NORM_MET_PL_3	R-HSA-1483213	Synthesis of PE	10/3259	13/10554	0.000836158198831995	0.0249029724434746	0.0207221814493147	1119/23175/55224/162466/85465/9663/64900/5833/64850/55500	10	0.769230769230769
mus musculus	M_NORM_MET_PL_3	R-HSA-2151201	Transcriptional activation of mitochondrial biogenesis	29/3259	56/10554	0.000865033918356133	0.025214818471232	0.0209816737643828	80205/211/1386/801/805/814/1387/54205/2553/2746/133522/8648/10499/4899/5465/10891/6256/9611/6648/6907/7019/56652/23082/3418/23373/11232/10498/64784/79718	29	0.517857142857143
mus musculus	M_NORM_MET_PL_3	R-HSA-9022692	Regulation of MECP2 expression and activity	18/3259	30/10554	0.00090314038755684	0.0257771318948515	0.021449584204475	817/801/805/816/818/814/3066/28996/5566/9611/9612/6907/23112/192669/27327/27161/79718/3930	18	0.6
mus musculus	M_NORM_MET_PL_3	R-HSA-8852135	Protein ubiquitination	38/3259	79/10554	0.000962670785445004	0.0267150134480164	0.0222300111903203	92912/55829/3105/5111/5591/5828/5830/7321/7311/7316/7324/7320/7328/8239/51322/55236/7874/65264/7415/85236/8340/8970/220441/90268/7347/3093/5195/7323/80349/55284/7326/54926/79139/8343/92305/10670/5194/23168	38	0.481012658227848
mus musculus	M_NORM_MET_PL_3	R-HSA-2682334	EPH-Ephrin signaling	43/3259	92/10554	0.00097500049080352	0.0267150134480164	0.0222300111903203	64283/160/161/998/1072/1211/1942/1944/1947/2041/1969/2042/2045/2050/5747/6383/6453/3985/4067/4629/4627/5663/5664/6093/9475/6714/5921/7074/7410/7525/51107/6386/8874/8997/23385/10097/1213/10092/103910/8976/10096/1212/10109	43	0.467391304347826
mus musculus	M_NORM_MET_PL_3	R-HSA-71387	Metabolism of carbohydrates	109/3259	275/10554	0.00110523716032704	0.0296897041107461	0.0247053012308398	5257/9942/378884/7175/8372/5834/5836/5226/216/126792/411/2720/801/805/960/6576/1836/2023/2026/7957/2131/2132/2203/2542/2548/2592/26330/2584/2806/2239/3073/3074/3161/9955/6383/3339/3340/3373/8692/3795/9631/5209/8509/10762/5091/5213/5255/5566/5567/4927/5903/6652/6487/6482/6484/6483/6513/6548/6382/6385/6888/7360/5528/9972/7311/7316/54020/229/11097/2998/132158/10082/9653/9061/9060/10007/1468/4669/647…	109	0.396363636363636
mus musculus	M_NORM_MET_PL_3	R-HSA-4085001	Sialic acid metabolism	19/3259	33/10554	0.00131278535661448	0.0343431770896895	0.0285775342206175	2720/4758/5476/6480/6487/6482/6484/6483/55808/256435/27090/6489/8869/10559/338596/10020/30815/80896/54187	19	0.575757575757576
mus musculus	M_NORM_MET_PL_3	R-HSA-109581	Apoptosis	71/3259	169/10554	0.0013333238197242	0.0343431770896895	0.0285775342206175	118/324/329/572/598/10018/839/842/1499/8837/54205/1613/1676/1829/5747/2620/3005/3146/3837/4000/4001/27113/90427/5713/100506658/5339/5534/5683/5684/5689/5695/5700/5702/8737/6093/6709/6774/7159/7029/7082/23368/7186/8626/5709/7311/7316/8428/7431/7532/7533/10971/5682/5685/5687/5690/5691/3006/3008/7529/22985/8655/5711/140735/5717/1612/8717/26060/10059/4976/79658/3148	71	0.420118343195266
mus musculus	M_NORM_MET_PL_3	R-HSA-3371571	HSF1-dependent transactivation	15/3259	24/10554	0.0013536726736082	0.0343431770896895	0.0285775342206175	817/816/818/1387/2288/3312/3297/3303/3304/3326/3320/2033/10728/2475/3337	15	0.625
mus musculus	M_NORM_MET_PL_3	R-HSA-196849	Metabolism of water-soluble vitamins and cofactors	54/3259	123/10554	0.00149845543015142	0.0370408271360585	0.0308222941132166	10588/32/55163/79178/31/10840/6472/4522/27249/166785/1528/1727/5095/3141/54/10560/316/1719/2194/9446/4338/9054/4837/5091/5167/65220/6470/6513/4552/79646/8566/54981/128240/10243/55229/80308/143/8884/51293/9962/55312/10135/60490/23475/55788/55034/133686/55739/81034/56922/349565/80025/53354/64087	54	0.439024390243902
mus musculus	M_NORM_MET_PL_3	R-HSA-5339562	Uptake and actions of bacterial toxins	18/3259	31/10554	0.00153600421060435	0.0370408271360585	0.0308222941132166	801/805/928/1938/2984/1839/3326/3320/6616/6804/127833/5604/5605/5606/6416/5608/84168/118429	18	0.580645161290323
mus musculus	M_NORM_MET_PL_3	R-HSA-4420097	VEGFA-VEGFR2 Pathway	45/3259	99/10554	0.00154120158491689	0.0370408271360585	0.0308222941132166	7867/10458/10006/801/805/1495/1499/998/9564/9844/5747/3320/3685/3708/3709/3728/9261/4690/4846/5170/5295/5566/5567/5578/5590/5335/5829/6093/9475/23191/6714/5921/7409/7410/7422/79109/10768/6461/10163/1432/10152/1793/10787/2475/8936	45	0.454545454545455
mus musculus	M_NORM_MET_PL_3	R-HSA-3108232	SUMO E3 ligases SUMOylate target proteins	75/3259	181/10554	0.00156815180576014	0.0370408271360585	0.0308222941132166	8360/10210/7175/4306/641/672/8535/1387/1655/1786/1788/2099/3066/8924/3090/28996/3183/3190/9631/9063/8648/10499/4792/10762/4869/8856/4929/5111/5465/10891/4927/5893/5903/5905/5914/6095/6256/9612/6612/6672/6670/10274/9759/23314/7020/6996/1107/9972/7067/7068/7150/7155/7181/7428/57591/6294/23137/11097/80012/2494/8204/8364/8361/8359/8365/8370/2033/23512/1912/23225/11315/79677/286053/81929/121504	75	0.414364640883978
mus musculus	M_NORM_MET_PL_3	R-HSA-195721	Signaling by WNT	127/3259	330/10554	0.00169999437823236	0.0383775629595576	0.0319346144335005	8360/8295/1455/7514/144165/55366/160/161/324/8945/801/805/1499/1211/1387/1457/1459/1488/1855/8549/10023/8321/7976/7855/8324/8325/2775/55970/2787/2788/166/8352/333932/126961/653604/3020/3021/3014/3708/3709/4041/5713/9736/4609/8395/5578/5530/5534/5592/5683/5684/5689/5695/5700/5702/6422/6597/6657/6659/23002/23401/23112/6500/83439/192669/6934/7483/7015/5528/7088/7089/8658/5709/7311/7316/81029/55766/2…	127	0.384848484848485
mus musculus	M_NORM_MET_PL_3	R-HSA-8978934	Metabolism of cofactors	13/3259	20/10554	0.00170522695315931	0.0383775629595576	0.0319346144335005	801/805/10229/1719/2643/3320/3417/4846/5805/2644/23590/57017/57107	13	0.65
mus musculus	M_NORM_MET_PL_3	R-HSA-3700989	Transcriptional Regulation by TP53	139/3259	365/10554	0.00170878200038906	0.0383775629595576	0.0319346144335005	57472/1025/5563/8396/51422/6880/1386/472/639/641/665/672/7832/839/890/9134/900/8812/983/8851/1026/1027/9377/1329/1337/1345/1387/1457/1459/54205/1647/1820/8178/27244/2744/2936/3066/204851/28996/3486/27113/53615/4292/4436/4869/5111/5170/5395/29883/5564/5728/5876/5810/5884/10111/5430/10769/6794/6829/6834/83860/7159/7029/23112/192669/27165/7001/1107/90809/7156/23368/8626/7311/7316/23774/116028/6877/7…	139	0.380821917808219
mus musculus	M_NORM_MET_PL_3	R-HSA-5668914	Diseases of metabolism	47/3259	105/10554	0.00181788318839687	0.0401566783126138	0.0334150461871385	1593/378884/31/27249/166785/5095/3141/411/2720/1591/7957/2230/2328/2542/2548/2729/3373/3417/3795/5091/10568/4552/6888/6916/7172/7270/7311/7316/229/2998/23169/120227/191/4669/21/54657/138050/5507/51293/51181/112812/55788/113612/56922/2632/2799/64087	47	0.447619047619048
mus musculus	M_NORM_MET_PL_3	R-HSA-1368082	RORA activates gene expression	12/3259	18/10554	0.00187593241752356	0.0401566783126138	0.0334150461871385	80205/1374/1387/8648/10499/5465/6095/6256/6907/2033/10498/79718	12	0.666666666666667
mus musculus	M_NORM_MET_PL_3	R-HSA-1839117	Signaling by cytosolic FGFR1 fusion mutants	12/3259	18/10554	0.00187593241752356	0.0401566783126138	0.0334150461871385	613/1523/2885/5295/6774/6777/11064/399687/11052/26127/11116/7750	12	0.666666666666667
mus musculus	M_NORM_MET_PL_3	R-HSA-3214841	PKMTs methylate histone lysines	34/3259	71/10554	0.001918196982794	0.0404296902527351	0.0336422240059256	8360/7468/121536/8726/2146/8352/333932/126961/653604/64324/55870/23067/84444/51111/56950/58508/54904/83852/8357/8364/8361/8359/8365/8370/23512/84193/84661/387893/55904/63976/80854/9757/79813/121504	34	0.47887323943662
mus musculus	M_NORM_MET_PL_3	R-HSA-2029482	Regulation of actin dynamics for phagocytic cup formation	30/3259	61/10554	0.00206615491276791	0.0421179013938966	0.0350470128387169	10458/10006/998/1072/9844/5747/2209/2885/3326/3320/4627/4651/4641/4644/4690/23191/7409/7410/10163/5594/10152/644150/1793/10787/10097/10092/8976/10096/10109/8936	30	0.491803278688525
mus musculus	M_NORM_MET_PL_3	R-HSA-2160916	Hyaluronan uptake and degradation	9/3259	12/10554	0.00211234161472851	0.0421179013938966	0.0350470128387169	8372/960/3073/3074/3161/3373/8692/6548/11261	9	0.75
mus musculus	M_NORM_MET_PL_3	R-HSA-418885	DCC mediated attractive signaling	10/3259	14/10554	0.00211494458820747	0.0421179013938966	0.0350470128387169	998/5747/4690/6714/7204/3983/84448/22885/1793/8976	10	0.714285714285714
mus musculus	M_NORM_MET_PL_3	R-HSA-5663084	Diseases of carbohydrate metabolism	19/3259	34/10554	0.00212126656655392	0.0421179013938966	0.0350470128387169	378884/411/2720/7957/2542/2548/3373/3795/6888/7311/7316/229/2998/4669/138050/5507/51181/2632/2799	19	0.558823529411765
mus musculus	M_NORM_MET_PL_3	R-HSA-948021	Transport to the Golgi and subsequent modification	75/3259	183/10554	0.00223092147240381	0.0436623202456174	0.0363321496934335	1453/23243/8729/8775/287/286/288/378/830/966/1314/1075/1639/1778/2153/2890/9382/4121/10905/4124/4245/4248/5861/90411/10484/6480/6484/5265/6709/6712/9117/7109/4247/10342/7039/7280/91949/1783/51143/338596/79694/22870/4253/83548/375056/9276/10113/2530/26958/10959/9334/10652/22818/8655/8703/6399/26286/11014/54732/25834/55014/84617/140735/10945/10972/22872/9871/3998/83696/10802/122553/57731/89866/8434…	75	0.409836065573771
mus musculus	M_NORM_MET_PL_3	R-HSA-5357801	Programmed Cell Death	71/3259	172/10554	0.0023142344547079	0.0446549465204201	0.0371581306812254	118/324/329/572/598/10018/839/842/1499/8837/54205/1613/1676/1829/5747/2620/3005/3146/3837/4000/4001/27113/90427/5713/100506658/5339/5534/5683/5684/5689/5695/5700/5702/8737/6093/6709/6774/7159/7029/7082/23368/7186/8626/5709/7311/7316/8428/7431/7532/7533/10971/5682/5685/5687/5690/5691/3006/3008/7529/22985/8655/5711/140735/5717/1612/8717/26060/10059/4976/79658/3148	71	0.412790697674419
mus musculus	M_NORM_MET_PL_3	R-HSA-1912422	Pre-NOTCH Expression and Processing	48/3259	109/10554	0.0024697137554394	0.0469622582215743	0.0390780834836458	8360/9794/488/595/1387/1871/8352/333932/126961/653604/3020/3021/3014/4851/4853/4854/4855/5870/3516/6400/6487/6484/7029/23112/192669/55766/27327/27161/84441/8357/8364/8361/8359/8365/3012/8335/8338/85236/8340/8970/8337/8370/2033/55534/3015/10959/8343/121504	48	0.440366972477064
mus musculus	M_NORM_MET_PL_3	R-HSA-1912408	Pre-NOTCH Transcription and Translation	42/3259	93/10554	0.00252689488157947	0.0469622582215743	0.0390780834836458	8360/9794/595/1387/1871/8352/333932/126961/653604/3020/3021/3014/4851/4853/4854/4855/3516/7029/23112/192669/55766/27327/27161/84441/8357/8364/8361/8359/8365/3012/8335/8338/85236/8340/8970/8337/8370/2033/55534/3015/8343/121504	42	0.451612903225806
mus musculus	M_NORM_MET_PL_3	R-HSA-199992	trans-Golgi Network Vesicle Budding	34/3259	72/10554	0.0025709265449767	0.0469622582215743	0.0390780834836458	81567/8729/8775/55330/162/164/1174/8546/9179/11154/351/1211/1362/2495/2647/9146/3312/3482/64746/4074/5286/6272/9685/7163/7037/2580/8301/51429/1213/10717/6643/1212/2799/9698	34	0.472222222222222
mus musculus	M_NORM_MET_PL_3	R-HSA-421837	Clathrin derived vesicle budding	34/3259	72/10554	0.0025709265449767	0.0469622582215743	0.0390780834836458	81567/8729/8775/55330/162/164/1174/8546/9179/11154/351/1211/1362/2495/2647/9146/3312/3482/64746/4074/5286/6272/9685/7163/7037/2580/8301/51429/1213/10717/6643/1212/2799/9698	34	0.472222222222222
mus musculus	M_NORM_MET_PL_3	R-HSA-8949215	Mitochondrial calcium ion transport	14/3259	23/10554	0.002800074851924	0.0504750335149458	0.04200112277886	6547/10939/6687/8165/80024/90550/10367/7416/7417/7419/3954/79568/221154/286097	14	0.608695652173913
mus musculus	M_NORM_MET_PL_3	R-HSA-379724	tRNA Aminoacylation	22/3259	42/10554	0.00294163778708436	0.0512884249212847	0.0426779594235508	23395/3376/8565/2058/57038/3035/92935/7453/57505/7965/16/10056/79731/9521/124454/5464/10667/51067/4677/23438/79587/27068	22	0.523809523809524
mus musculus	M_NORM_MET_PL_3	R-HSA-3928662	EPHB-mediated forward signaling	22/3259	42/10554	0.00294163778708436	0.0512884249212847	0.0426779594235508	64283/998/1072/1947/2050/5747/6383/6453/3985/4067/6093/9475/6714/5921/7074/7525/8997/10097/10092/8976/10096/10109	22	0.523809523809524
mus musculus	M_NORM_MET_PL_3	R-HSA-8866652	Synthesis of active ubiquitin: roles of E1 and E2 enzymes	17/3259	30/10554	0.00295750771443904	0.0512884249212847	0.0426779594235508	92912/7321/7311/7316/7324/7320/7328/8239/55236/7874/65264/90268/7347/3093/55284/7326/54926	17	0.566666666666667
mus musculus	M_NORM_MET_PL_3	R-HSA-75153	Apoptotic execution phase	26/3259	52/10554	0.00299678586466209	0.0513199579323383	0.0427041985714348	118/324/329/839/1499/1676/1829/5747/2620/3005/3146/3837/4000/4001/100506658/5339/6093/6709/7082/8428/7431/3006/3008/22985/10059/3148	26	0.5
mus musculus	M_NORM_MET_PL_3	R-HSA-194315	Signaling by Rho GTPases	164/3259	444/10554	0.00312621647315647	0.0528755131879551	0.0439986022147947	8360/23370/7514/23433/4638/10458/1123/613/10006/57522/388/29984/394/801/805/1495/1499/998/1027/1072/1729/1778/1855/5747/2245/23380/2665/10672/2885/114822/8352/333932/126961/653604/3020/3021/3014/3633/3688/6453/3799/3895/9181/3985/8379/4629/4627/4659/4690/10499/5048/5170/5217/396/5903/5905/5924/6093/9475/23191/6654/6655/9828/6714/23002/9411/9912/57551/5528/7074/55789/7280/7409/7410/7204/57591/1215…	164	0.369369369369369
mus musculus	M_NORM_MET_PL_3	R-HSA-6807004	Negative regulation of MET activity	13/3259	21/10554	0.00321662636371063	0.0537411965644337	0.0447189518857332	867/2060/2885/9146/26018/4233/5770/5771/5795/7311/7316/10254/9101	13	0.619047619047619
mus musculus	M_NORM_MET_PL_3	R-HSA-9007101	Rab regulation of trafficking	53/3259	124/10554	0.00332716106205366	0.0549182006628135	0.0456983567559178	10260/83874/22898/11031/374403/382/2665/5861/10890/22931/83452/5864/5869/5870/23258/7879/125058/27147/201627/7109/117177/51112/79890/8408/57465/57589/57706/51762/23163/54734/51560/5868/81846/160518/60684/55357/8766/9135/27342/6399/26130/51256/10981/51552/54662/10133/79961/5866/22878/83696/6764/122553/11345	53	0.42741935483871
mus musculus	M_NORM_MET_PL_3	R-HSA-611105	Respiratory electron transport	44/3259	100/10554	0.00372491379019225	0.0599806189058221	0.0499108799654286	2109/2108/9377/1329/1337/1345/54205/4695/4723/6834/93058/7384/4728/4719/4712/285521/4726/4711/29796/51241/116228/84987/55967/4701/1537/7386/4713/6392/6389/7385/51079/4705/80219/10131/4710/4718/4702/29078/51204/4706/10128/374291/91942/137682	44	0.44
mus musculus	M_NORM_MET_PL_3	R-HSA-8856825	Cargo recognition for clathrin-mediated endocytosis	44/3259	100/10554	0.00372491379019225	0.0599806189058221	0.0499108799654286	26119/10920/85439/156/154/185/160/161/867/950/1211/1956/29924/22905/2060/2885/9146/3482/6453/3949/4074/50618/9892/127833/9856/115548/7018/7037/7311/7316/9341/8301/338/8533/22848/27348/157/29988/29979/10254/143425/1213/84251/1212	44	0.44
mus musculus	M_NORM_MET_PL_3	R-HSA-5619084	ABC transporter disorders	35/3259	76/10554	0.00376520673423409	0.0599806189058221	0.0499108799654286	19/51009/1244/5713/5244/5683/5684/5689/5695/5700/5702/91445/6400/6833/10956/5709/7311/7316/10613/11160/5682/5685/5687/5690/5691/7415/8647/21/6048/27248/5711/64241/79139/5717/10058	35	0.460526315789474
mus musculus	M_NORM_T+M_PL_4	R-HSA-9609507	Protein localization	50/2249	127/10554	2.54603042307208e-06	0.00198372215802186	0.00176103494823806	400916/390916/51/498/516/847/1384/1431/51142/2395/8443/3329/3417/3421/23600/122970/5828/5830/196743/7321/7311/7316/7416/30/26063/11001/10901/26520/26521/10165/10452/100287932/23417/54469/7323/54543/79145/1537/51025/23203/9804/90639/401505/8528/5189/219743/5194/54677/1962/373156	50	0.393700787401575
mus musculus	M_NORM_T+M_PL_4	R-HSA-400253	Circadian Clock	32/2249	70/10554	4.18424893994448e-06	0.00198372215802186	0.00176103494823806	5936/80205/1386/8945/25819/1374/1385/1407/1408/3091/8648/10499/4783/5187/8864/5465/10891/6095/9611/7311/7316/8204/8454/1454/26224/23054/10135/10498/28999/64784/79718/23411	32	0.457142857142857
mus musculus	M_NORM_T+M_PL_4	R-HSA-71406	Pyruvate metabolism and Citric Acid (TCA) cycle	27/2249	55/10554	4.41808943880147e-06	0.00198372215802186	0.00176103494823806	682/1431/2271/3029/2954/3421/3939/3420/4199/4967/5164/5467/6566/8803/8801/79944/7416/5163/1737/57546/51660/8802/6392/6389/5162/81889/25874	27	0.490909090909091
mus musculus	M_NORM_T+M_PL_4	R-HSA-196854	Metabolism of vitamins and cofactors	66/2249	189/10554	9.501635869035e-06	0.00319967587889754	0.00284048903874309	32/55163/79178/79717/31/10840/6472/4522/27249/166785/1528/5095/54/10560/316/57016/801/805/2194/2239/9446/3339/3417/3949/4035/4338/4594/4837/4846/5091/5167/65220/5950/6470/6382/6385/79646/54956/8566/7276/10082/10243/79001/27010/80308/2644/143/8884/7274/51293/9962/10135/26020/64802/151056/60490/84875/54884/57017/55788/154807/81034/57107/80025/53354/81693	66	0.349206349206349
mus musculus	M_NORM_T+M_PL_4	R-HSA-5357801	Programmed Cell Death	60/2249	172/10554	2.46701221629219e-05	0.00530823467841482	0.00471234680942386	219699/1832/118/324/330/572/596/598/10018/1499/8837/54205/28988/1630/1676/1677/1829/3005/3146/3837/4000/4001/27113/90427/100506658/5339/5534/5683/5684/5695/5702/8737/6093/6774/7159/7029/7082/9414/7186/8626/7311/7316/8428/7532/7533/5719/5599/5690/5691/3006/7529/5714/5718/5711/115209/1612/26060/4976/79658/3148	60	0.348837209302326
mus musculus	M_NORM_T+M_PL_4	R-HSA-109581	Apoptosis	59/2249	169/10554	2.79814238678187e-05	0.00530823467841482	0.00471234680942386	219699/1832/118/324/572/596/598/10018/1499/8837/54205/28988/1630/1676/1677/1829/3005/3146/3837/4000/4001/27113/90427/100506658/5339/5534/5683/5684/5695/5702/8737/6093/6774/7159/7029/7082/9414/7186/8626/7311/7316/8428/7532/7533/5719/5599/5690/5691/3006/7529/5714/5718/5711/115209/1612/26060/4976/79658/3148	59	0.349112426035503
mus musculus	M_NORM_T+M_PL_4	R-HSA-9033241	Peroxisomal protein import	28/2249	63/10554	3.13942477077644e-05	0.00530823467841482	0.00471234680942386	390916/51/847/1384/8443/3417/23600/122970/5828/5830/196743/7321/7311/7316/30/26063/11001/10901/23417/54469/7323/8528/5189/219743/5194/54677/1962/373156	28	0.444444444444444
mus musculus	M_NORM_T+M_PL_4	R-HSA-9006931	Signaling by Nuclear Receptors	67/2249	199/10554	3.15262638658638e-05	0.00530823467841482	0.00471234680942386	8608/23189/1386/596/595/1105/1374/1655/2099/2288/2289/57678/8352/333932/126961/653604/3020/3021/3014/3326/3725/3727/8648/10499/8202/5164/5467/8854/5914/5916/5430/9249/6257/6387/10274/23112/192669/57690/7039/7528/5163/55766/27327/1737/2958/10170/5594/2494/9687/8204/10901/8968/8364/8361/8359/8337/3015/10728/10498/5441/51523/5162/8370/2957/121504/8357/23028	67	0.336683417085427
mus musculus	M_NORM_T+M_PL_4	R-HSA-1655829	Regulation of cholesterol biosynthesis by SREBP (SREBF)	25/2249	55/10554	5.21656004248442e-05	0.00780745153025169	0.00693100843071615	32/31/80205/2194/2222/57678/3156/3837/79071/8648/10499/4800/4802/5465/4597/10484/6721/3157/3638/6309/23054/10498/9871/10802/79718	25	0.454545454545455
mus musculus	M_NORM_T+M_PL_4	R-HSA-1428517	The citric acid (TCA) cycle and respiratory electron transport	59/2249	174/10554	7.2939221212359e-05	0.00982491309730476	0.0087219952944463	2109/2108/498/515/516/682/9377/1329/1345/1431/54205/2271/3029/2954/3421/3939/3420/4199/4697/4967/5164/5467/6566/8803/8801/6834/93058/79944/27089/7384/7416/5163/4712/1737/57546/51660/8802/4711/116228/55967/1537/7386/25915/4713/6392/6389/7385/514/4705/80219/517/27109/5162/4722/29078/81889/25874/137682/4731	59	0.339080459770115
mus musculus	M_NORM_T+M_PL_4	R-HSA-1989781	PPARA activates gene expression	43/2249	117/10554	8.69057100079397e-05	0.0106419992164268	0.00944735756641335	9412/80205/19/34/51/123/196/211/405/948/1374/2168/2222/50486/3156/133522/4199/8648/10499/8202/4800/4802/4899/5244/5465/10891/6095/6257/9611/9612/6721/3157/9967/9862/1024/54600/23054/9968/10498/116519/23097/112950/79718	43	0.367521367521368
mus musculus	M_NORM_T+M_PL_4	R-HSA-2426168	Activation of gene expression by SREBF (SREBP)	20/2249	42/10554	0.000131102103910241	0.0140866411899762	0.012505313477758	32/31/80205/2194/2222/57678/3156/79071/8648/10499/4800/4802/5465/4597/6721/3157/6309/23054/10498/79718	20	0.476190476190476
mus musculus	M_NORM_T+M_PL_4	R-HSA-400206	Regulation of lipid metabolism by Peroxisome proliferator-activated receptor alpha (PPARalpha)	43/2249	119/10554	0.000135951251276682	0.0140866411899762	0.012505313477758	9412/80205/19/34/51/123/196/211/405/948/1374/2168/2222/50486/3156/133522/4199/8648/10499/8202/4800/4802/4899/5244/5465/10891/6095/6257/9611/9612/6721/3157/9967/9862/1024/54600/23054/9968/10498/116519/23097/112950/79718	43	0.361344537815126
mus musculus	M_NORM_T+M_PL_4	R-HSA-1483257	Phospholipid metabolism	68/2249	212/10554	0.000149336217518683	0.0140943316482529	0.012512140626277	23446/137964/8867/5298/8396/84895/54477/80821/80339/375/1119/1459/5130/23175/2819/2820/8443/57678/10162/9110/10400/5286/5288/5295/5337/5728/5783/57605/55224/374986/90809/5297/9926/84803/84725/54893/114882/162466/11343/22874/375775/56894/81846/23171/55326/8398/10809/51573/9663/64900/126282/114971/151056/51205/50640/10555/84649/5833/55750/64850/23259/8897/5291/55500/30849/84879/79143/56910	68	0.320754716981132
mus musculus	M_NORM_T+M_PL_4	R-HSA-8939211	ESR-mediated signaling	53/2249	156/10554	0.000156952468243351	0.0140943316482529	0.012512140626277	23189/1386/596/595/1105/1655/2099/2288/2289/57678/8352/333932/126961/653604/3020/3021/3014/3326/3725/3727/8648/10499/8202/5430/6387/10274/23112/192669/57690/7039/7528/55766/27327/2958/5594/2494/9687/8204/8968/8364/8361/8359/8337/3015/10728/10498/5441/51523/8370/2957/121504/8357/23028	53	0.33974358974359
mus musculus	M_NORM_T+M_PL_4	R-HSA-9018519	Estrogen-dependent gene expression	51/2249	150/10554	0.000202700787052053	0.0164586918473435	0.0146110842328623	23189/1386/596/595/1105/1655/2099/2288/57678/8352/333932/126961/653604/3020/3021/3014/3326/3725/3727/8648/10499/8202/5430/6387/10274/23112/192669/57690/7039/7528/55766/27327/2958/2494/9687/8204/8968/8364/8361/8359/8337/3015/10728/10498/5441/51523/8370/2957/121504/8357/23028	51	0.34
mus musculus	M_NORM_T+M_PL_4	R-HSA-174824	Plasma lipoprotein assembly, remodeling, and clearance	28/2249	69/10554	0.000217506317704278	0.0164586918473435	0.0146110842328623	319/3069/19/9619/160/161/341/63924/3990/3931/3949/3988/9388/55911/4547/4864/5125/5046/5566/5567/949/84699/29116/51599/55908/116519/1213/81693	28	0.405797101449275
mus musculus	M_NORM_T+M_PL_4	R-HSA-2029480	Fcgamma receptor (FCGR) dependent phagocytosis	33/2249	86/10554	0.000220717400719975	0.0164586918473435	0.0146110842328623	10458/998/1072/9844/2268/2885/3326/3708/3709/4627/4651/4641/4644/4690/5295/5581/5337/23191/7409/7410/7525/10768/10163/5594/644150/1793/8398/10097/10092/84513/8976/5291/10109	33	0.383720930232558
mus musculus	M_NORM_T+M_PL_4	R-HSA-8949215	Mitochondrial calcium ion transport	13/2249	23/10554	0.000235183774298389	0.0164586918473435	0.0146110842328623	10939/6687/8165/80024/90550/10367/7416/7417/7419/23203/79568/221154/286097	13	0.565217391304348
mus musculus	M_NORM_T+M_PL_4	R-HSA-1483206	Glycerophospholipid biosynthesis	45/2249	129/10554	0.000244375528542591	0.0164586918473435	0.0146110842328623	23446/137964/84895/80821/80339/1119/1459/5130/23175/2819/2820/8443/57678/10162/10400/5337/57605/55224/374986/9926/84803/114882/162466/11343/56894/23171/55326/8398/10809/9663/64900/114971/151056/51205/50640/10555/84649/5833/55750/64850/23259/55500/84879/79143/56910	45	0.348837209302326
mus musculus	M_NORM_T+M_PL_4	R-HSA-1483213	Synthesis of PE	9/2249	13/10554	0.000274686060155034	0.0176191487156586	0.0156412713952941	1119/23175/55224/162466/9663/64900/5833/64850/55500	9	0.692307692307692
mus musculus	M_NORM_T+M_PL_4	R-HSA-196849	Metabolism of water-soluble vitamins and cofactors	43/2249	123/10554	0.000314955880871858	0.0192838896151997	0.0171191330464321	32/55163/79178/79717/31/10840/6472/4522/27249/166785/1528/5095/54/10560/316/2194/9446/4338/4594/4837/5091/5167/65220/6470/79646/54956/8566/10243/27010/80308/143/8884/51293/9962/10135/64802/60490/84875/55788/81034/80025/53354/81693	43	0.349593495934959
mus musculus	M_NORM_T+M_PL_4	R-HSA-9006934	Signaling by Receptor Tyrosine Kinases	127/2249	455/10554	0.000389168910646809	0.0227917618539675	0.0202332211668089	7867/10458/5906/525/533/200734/102/160/161/801/805/1495/1499/998/1385/9564/1956/29924/2099/9844/2242/2246/9965/2263/2261/2321/2324/2335/2549/2887/2885/2886/1839/4485/9146/3249/3480/3643/3667/8660/8471/3673/3688/3708/3709/3728/9365/3909/3912/3914/3918/9261/4205/4233/4689/4690/4734/4846/8828/4908/5125/5046/5140/5295/5566/5567/5578/5581/5590/5664/5770/5771/5795/5796/6093/9475/5430/6196/9611/6387/231…	127	0.279120879120879
mus musculus	M_NORM_T+M_PL_4	R-HSA-983169	Class I MHC mediated antigen processing & presentation	106/2249	371/10554	0.000469113747972595	0.0250041304864778	0.0221972353632937	26249/9690/92912/3105/3134/140460/8945/821/948/1515/2923/3309/3106/3107/3133/3135/8924/3693/84937/23295/4689/4734/9520/5683/5684/5695/5702/5930/6047/10484/6478/25831/868/151636/135892/7321/29116/255488/7311/7316/7320/7328/7337/84861/23304/143279/90678/55236/57542/7704/5719/55958/26234/5690/5691/8452/8454/26190/25897/223082/90135/115290/26224/9817/5071/3093/9604/5714/55176/51433/55819/51666/51676/…	106	0.285714285714286
mus musculus	M_NORM_T+M_PL_4	R-HSA-9022692	Regulation of MECP2 expression and activity	15/2249	30/10554	0.000469153171582565	0.0250041304864778	0.0221972353632937	817/801/805/818/1385/28996/5566/9611/9612/23112/192669/57690/27327/79718/3930	15	0.5
mus musculus	M_NORM_T+M_PL_4	R-HSA-194138	Signaling by VEGF	38/2249	107/10554	0.000482633550592741	0.0250041304864778	0.0221972353632937	7867/10458/801/805/1495/1499/998/9564/9844/2321/2324/3708/3709/3728/9261/4689/4690/4846/8828/5295/5566/5567/5578/5590/6093/9475/23191/5921/7409/7410/7422/79109/10768/6461/10163/1793/5291/117145	38	0.355140186915888
mus musculus	M_NORM_T+M_PL_4	R-HSA-983170	Antigen Presentation: Folding, assembly and peptide loading of class I MHC	13/2249	25/10554	0.00069418940850367	0.0346323382686831	0.0307446069419169	3105/3134/821/2923/3309/3106/3107/3133/3135/10484/22872/9871/10802	13	0.52
mus musculus	M_NORM_T+M_PL_4	R-HSA-70268	Pyruvate metabolism	15/2249	31/10554	0.000731292734227124	0.0351804040358549	0.0312311483489479	682/3029/2954/3939/4199/5164/5467/6566/7416/5163/1737/57546/51660/5162/25874	15	0.483870967741935
mus musculus	M_NORM_T+M_PL_4	R-HSA-4420097	VEGFA-VEGFR2 Pathway	35/2249	99/10554	0.000869727271975506	0.040397332253483	0.0358624385104964	7867/10458/801/805/1495/1499/998/9564/9844/3708/3709/3728/9261/4689/4690/4846/5295/5566/5567/5578/5590/6093/9475/23191/5921/7409/7410/7422/79109/10768/6461/10163/1793/5291/117145	35	0.353535353535354
mus musculus	M_NORM_T+M_PL_4	R-HSA-5689896	Ovarian tumor domain proteases	17/2249	38/10554	0.00101630491945457	0.0456320908835101	0.0405095574912417	55611/10392/324/983/2099/5728/8737/7321/7706/7311/7316/57506/56957/23586/10318/80124/64135	17	0.447368421052632
mus musculus	M_NORM_T+M_PL_4	R-HSA-2173795	Downregulation of SMAD2/3:SMAD4 transcriptional activity	12/2249	23/10554	0.00107424250339318	0.0460212540080778	0.0408550342305914	4087/4089/9611/6497/9612/7321/7311/7316/60436/7323/23327/54778	12	0.521739130434783
mus musculus	M_NORM_T+M_PL_4	R-HSA-390918	Peroxisomal lipid metabolism	14/2249	29/10554	0.00112746947458542	0.0460212540080778	0.0408550342305914	390916/51/224/1384/23600/122970/10478/30/26063/11001/23417/54677/1962/91452	14	0.482758620689655
mus musculus	M_NORM_T+M_PL_4	R-HSA-8982491	Glycogen metabolism	14/2249	29/10554	0.00112746947458542	0.0460212540080778	0.0408550342305914	5257/5834/5836/801/805/7957/2548/5255/7360/7311/7316/5507/5236/2632	14	0.482758620689655
mus musculus	M_NORM_T+M_PL_4	R-HSA-75153	Apoptotic execution phase	21/2249	52/10554	0.00139142050081044	0.0551248063115193	0.0489366467158097	1832/118/324/1499/28988/1676/1677/1829/3005/3146/3837/4000/4001/100506658/5339/6093/7082/9414/8428/3006/3148	21	0.403846153846154
mus musculus	M_NORM_T+M_PL_4	R-HSA-5663202	Diseases of signal transduction	105/2249	378/10554	0.00143676621212027	0.0552949739350288	0.0490877117885302	10142/9794/5906/5894/24/200734/102/324/572/10018/1499/1026/1027/1385/1488/1523/1956/2099/2246/9965/2263/2261/2335/7855/2549/2885/10014/1839/3667/8660/3674/9365/8844/4000/4041/4040/4087/4089/4140/4233/4851/5295/5664/5683/5684/5695/5702/5728/9444/8437/5950/3516/5430/9611/6400/6469/9612/6774/6777/9759/5908/10956/7046/7048/5921/8805/7276/7311/7316/7409/7414/5525/55733/79109/79885/5037/5719/54492/2222…	105	0.277777777777778
mus musculus	M_NORM_VEH_JK_1	R-HSA-5576891	Cardiac conduction	64/2299	141/10554	2.97326647719521e-10	4.00498994478194e-07	3.59295780612642e-07	10142/84876/6717/491/775/776/779/781/55799/783/785/10369/801/805/808/816/818/27091/2257/2259/2626/3708/3709/3751/3768/3776/3777/3784/4842/4880/6261/6262/6263/6336/6323/6331/6334/6335/6546/6786/10060/56660/3770/6910/56659/51305/10768/11280/93589/492/338567/493/489/10699/30818/3752/9254/53826/444/490/30820/54207/80333/59284	64	0.453900709219858
mus musculus	M_NORM_VEH_JK_1	R-HSA-397014	Muscle contraction	83/2299	206/10554	1.12792999994971e-09	7.59660854966133e-07	6.81507178916986e-07	10142/4638/84876/6717/800/3672/72/88/89/491/775/776/779/781/55799/783/785/10369/801/805/808/816/818/859/1756/27091/2257/2259/2626/3693/3708/3709/3751/3768/3776/3777/3784/4629/4624/4703/4842/4880/6261/6262/6263/6336/6323/6331/6334/6335/10580/6546/6786/10060/56660/3770/6910/56659/7138/51305/10768/4606/11280/8291/93589/492/338567/493/489/10699/30818/3752/9254/7170/53826/444/103910/490/30820/54207/80…	83	0.402912621359223
mus musculus	M_NORM_VEH_JK_1	R-HSA-112316	Neuronal System	127/2299	368/10554	7.76033974723711e-09	3.48439254650946e-06	3.12591930871165e-06	109/81539/1143/8825/2915/673/2900/88/114/115/22999/160/773/774/777/781/55799/783/785/10369/801/805/808/816/818/814/6531/1739/2037/23136/3781/2557/2560/2562/2566/2567/6539/6540/2752/2770/2782/59345/10681/55970/2788/2890/2893/2897/2898/2899/2903/2904/2911/348980/57657/7881/8514/3746/3751/3756/3768/3772/3773/3762/3763/3776/3777/3778/3784/90134/91683/9378/9369/4916/5170/5567/5578/5579/23236/22871/592…	127	0.345108695652174
mus musculus	M_NORM_VEH_JK_1	R-HSA-194315	Signaling by Rho GTPases	146/2299	444/10554	2.20952084272822e-08	7.44056143788729e-06	6.67507875645263e-06	23433/4638/10458/1123/29/613/25/57522/388/397/701/801/805/808/57514/11113/1729/1780/5747/2665/3619/3633/6453/3798/3799/3831/3895/8379/23263/4629/4627/4650/4689/10499/5048/5170/5216/2316/5880/5903/5905/5924/6654/6655/9828/6714/6722/9735/116984/7074/55789/7846/7277/7410/7204/57591/121512/5289/5525/10383/392/1062/83478/9938/9639/1783/55746/58504/26230/90627/10810/9901/5527/5529/4649/57580/8826/33393…	146	0.328828828828829
mus musculus	M_NORM_VEH_JK_1	R-HSA-194840	Rho GTPase cycle	58/2299	138/10554	6.24849892126198e-08	1.68334560938798e-05	1.51016352875974e-05	23433/1123/29/613/57522/388/397/57514/2665/3633/6453/23263/4650/5880/5924/6654/6655/9828/116984/7074/55789/7410/7204/121512/392/83478/9938/9639/58504/26230/90627/9901/4649/57580/389337/9743/84033/100271715/22899/10395/201176/8997/10276/10451/10144/9886/23365/1124/55114/23092/57584/50650/55160/93663/399/55843/79658/57381	58	0.420289855072464
mus musculus	M_NORM_VEH_JK_1	R-HSA-3000157	Laminin interactions	19/2299	30/10554	1.09786745180778e-06	0.000246471242930846	0.000221114356960584	3672/80781/1284/1285/1286/1287/3339/3673/3675/3655/3685/284217/3909/3910/3914/3918/22795/3915/1288	19	0.633333333333333
mus musculus	M_NORM_VEH_JK_1	R-HSA-5576892	Phase 0 - rapid depolarisation	25/2299	46/10554	1.36609210869048e-06	0.000262875152915154	0.000235830637710778	775/776/779/781/55799/783/785/10369/801/805/808/816/818/27091/2257/2259/6336/6323/6331/6334/6335/11280/93589/9254/59284	25	0.543478260869565
mus musculus	M_NORM_VEH_JK_1	R-HSA-418346	Platelet homeostasis	39/2299	90/10554	3.60431639432452e-06	0.000606876772894392	0.000544441476405862	84876/6717/491/801/805/808/2778/2782/59345/10681/55970/2788/3708/3709/3778/10335/4842/5027/5136/5152/5175/5592/5593/6546/6786/5525/10846/50940/8654/5527/5529/57113/492/493/489/2983/5139/490/5519	39	0.433333333333333
mus musculus	M_NORM_VEH_JK_1	R-HSA-112315	Transmission across Chemical Synapses	77/2299	227/10554	1.41352241806573e-05	0.0020179256081524	0.00181032203974443	109/81539/1143/8825/673/2900/88/114/115/22999/160/773/774/777/781/55799/783/785/10369/801/805/808/816/818/814/6531/1739/2557/2560/2562/2566/2567/6539/6540/2752/2770/2782/59345/10681/55970/2788/2890/2893/2897/2898/2899/2903/2904/3768/3772/3773/3762/3763/5170/5567/5578/5579/23236/5924/6505/6507/6857/108/6571/1740/9568/80852/18/8224/320/8499/107/83988/2892/9254/27163/23426	77	0.33920704845815
mus musculus	M_NORM_VEH_JK_1	R-HSA-1489509	DAG and IP3 signaling	19/2299	34/10554	1.49808879595576e-05	0.0020179256081524	0.00181032203974443	109/114/115/801/805/808/814/3708/3709/5136/5137/5567/5578/5581/5575/5576/108/10768/107	19	0.558823529411765
mus musculus	M_NORM_VEH_JK_1	R-HSA-2214320	Anchoring fibril formation	11/2299	15/10554	2.89802779259776e-05	0.00354876676057198	0.00318367072335141	1284/1285/1286/1287/1277/3909/3914/3918/7092/7093/1288	11	0.733333333333333
mus musculus	M_NORM_VEH_JK_1	R-HSA-3000171	Non-integrin membrane-ECM interactions	27/2299	59/10554	3.44327226050894e-05	0.00386507311242128	0.00346743557461777	780/1301/1284/1285/1286/1287/1289/1277/1756/3339/3673/3655/3685/3690/3693/284217/3909/3910/3914/3918/9378/4921/5578/3371/3915/59277/1288	27	0.457627118644068
mus musculus	M_NORM_VEH_JK_1	R-HSA-416482	G alpha (12/13) signalling events	33/2299	79/10554	4.90533235531119e-05	0.0050826789866186	0.00455977452947146	29/147/148/388/2782/59345/10681/55970/2788/6453/23263/5924/6654/6655/9828/6915/7074/7410/7204/121512/9639/26230/57580/389337/84033/100271715/22899/8997/10276/10451/23365/50650/55160	33	0.417721518987342
mus musculus	M_NORM_VEH_JK_1	R-HSA-111885	Opioid Signalling	34/2299	83/10554	6.11427062697708e-05	0.00588280181038437	0.00527758096223284	109/114/115/801/805/808/814/2770/2775/2782/59345/10681/55970/2788/3708/3709/4988/5136/5137/5141/5142/5567/5578/23236/5332/5530/5533/5575/5576/108/10768/5144/107/5519	34	0.409638554216867
mus musculus	M_NORM_VEH_JK_1	R-HSA-373760	L1CAM interactions	44/2299	117/10554	6.64171859871724e-05	0.00596426330164809	0.00535066172022975	26052/3680/287/3672/214/286/288/160/1272/1808/1739/1956/2048/2260/2596/3673/3685/3690/284217/4684/8829/8828/8650/6336/6323/6331/6334/6335/6710/6714/6900/7846/7277/7410/3915/10383/11280/23114/4897/51807/84617/57698/9252/57731	44	0.376068376068376
mus musculus	M_NORM_VEH_JK_1	R-HSA-112043	PLC beta mediated events	22/2299	46/10554	7.97966174383442e-05	0.0061567035914738	0.00552330381198916	109/114/115/801/805/808/814/2770/2775/3708/3709/5136/5137/5567/5578/23236/5332/5575/5576/108/10768/107	22	0.478260869565217
mus musculus	M_NORM_VEH_JK_1	R-HSA-1483255	PI Metabolism	34/2299	84/10554	8.14777138484326e-05	0.0061567035914738	0.00552330381198916	59338/9896/8867/146850/8396/54477/375/377/3635/3636/5288/5295/5305/8395/51763/5783/5867/8871/9107/5297/5289/54893/81544/93492/8821/3631/81846/23533/133121/10908/23760/79626/59339/22908	34	0.404761904761905
mus musculus	M_NORM_VEH_JK_1	R-HSA-9006934	Signaling by Receptor Tyrosine Kinases	133/2299	455/10554	8.60491549125577e-05	0.0061567035914738	0.00552330381198916	9542/51231/26052/11059/10458/673/525/102/8038/160/526/529/801/805/808/867/1003/1301/1284/1285/1286/1287/1289/1292/1297/1277/1399/1729/1950/1956/2060/2064/2066/2099/9844/5747/2241/2242/2260/2321/2887/2904/1839/3320/3479/3643/3673/3675/3685/3690/3708/3709/3791/9365/284217/3909/3910/3914/3918/3932/4067/9261/4205/8569/9402/4689/8440/4734/10718/8829/8828/4915/4916/5125/5046/5170/5295/5567/5578/5579/55…	133	0.292307692307692
mus musculus	M_NORM_VEH_JK_1	R-HSA-983712	Ion channel transport	63/2299	186/10554	8.68428865909445e-05	0.0061567035914738	0.00552330381198916	55107/55129/196527/11059/6717/525/40/41/94015/491/526/529/540/10396/801/805/808/816/818/1182/1183/1188/23678/4308/6261/6262/6263/6446/57578/23545/84239/80036/161003/57205/219931/55515/7439/79895/57101/344905/57113/7226/23200/51761/5205/57198/148229/492/259232/493/144453/50636/23250/489/53826/59341/444/490/255231/338440/65268/23327/133308	63	0.338709677419355
mus musculus	M_NORM_VEH_JK_1	R-HSA-418359	Reduction of cytosolic Ca++ levels	10/2299	14/10554	9.87130363724445e-05	0.00664832299968414	0.00596434556608244	6717/491/801/805/808/6546/492/493/489/490	10	0.714285714285714
mus musculus	M_NORM_VEH_JK_1	R-HSA-112040	G-protein mediated events	22/2299	47/10554	0.000119400433102999	0.00674591834342268	0.0060519003307539	109/114/115/801/805/808/814/2770/2775/3708/3709/5136/5137/5567/5578/23236/5332/5575/5576/108/10768/107	22	0.468085106382979
mus musculus	M_NORM_VEH_JK_1	R-HSA-442755	Activation of NMDA receptors and postsynaptic events	21/2299	44/10554	0.000119925738067535	0.00674591834342268	0.0060519003307539	109/673/88/114/801/805/808/816/818/814/1739/2890/2893/2903/2904/5170/5567/5924/1740/107/2892	21	0.477272727272727
mus musculus	M_NORM_VEH_JK_1	R-HSA-8948216	Collagen chain trimerization	21/2299	44/10554	0.000119925738067535	0.00674591834342268	0.0060519003307539	1301/80781/1310/1284/1285/1286/1287/1289/1292/1295/1297/1277/136227/340267/91522/131873/85301/256076/1293/255631/1288	21	0.477272727272727
mus musculus	M_NORM_VEH_JK_1	R-HSA-451306	Ionotropic activity of kainate receptors	9/2299	12/10554	0.000125202641860109	0.00674591834342268	0.0060519003307539	2900/801/805/808/1739/2897/2898/2899/83988	9	0.75
mus musculus	M_NORM_VEH_JK_1	R-HSA-451308	Activation of Ca-permeable Kainate Receptor	9/2299	12/10554	0.000125202641860109	0.00674591834342268	0.0060519003307539	2900/801/805/808/1739/2897/2898/2899/83988	9	0.75
mus musculus	M_NORM_VEH_JK_1	R-HSA-375165	NCAM signaling for neurite out-growth	27/2299	63/10554	0.000138703584194107	0.00718591261190238	0.00644662812367752	775/776/8913/779/783/785/1284/1285/1286/1287/1289/1292/1297/5747/2260/2674/4684/6654/6710/6714/6900/8911/131873/256076/1293/9252/57731	27	0.428571428571429
mus musculus	M_NORM_VEH_JK_1	R-HSA-428542	Regulation of commissural axon pathfinding by SLIT and ROBO	8/2299	10/10554	0.000147226274429859	0.00723859214897946	0.00649388800611763	1630/9423/6091/9353/6586/6714/6092/4753	8	0.8
mus musculus	M_NORM_VEH_JK_1	R-HSA-418360	Platelet calcium homeostasis	16/2299	30/10554	0.000150468136727116	0.00723859214897946	0.00649388800611763	84876/6717/491/801/805/808/3708/3709/5027/6546/6786/57113/492/493/489/490	16	0.533333333333333
mus musculus	M_NORM_VEH_JK_1	R-HSA-2871809	FCERI mediated Ca+2 mobilization	17/2299	33/10554	0.000164300288268875	0.00762950559895861	0.00684458440011291	801/805/808/3708/3709/4067/9402/4772/4773/5530/6654/6850/7006/7410/10768/5336/10451	17	0.515151515151515
mus musculus	M_NORM_VEH_JK_1	R-HSA-422356	Regulation of insulin secretion	32/2299	80/10554	0.000169922173696183	0.00762950559895861	0.00684458440011291	114/773/775/776/777/783/1131/2740/9630/2770/2776/2778/2782/59345/10681/55970/2788/3708/3709/5567/5578/23236/5575/5576/6513/6514/6833/10768/26251/8826/11069/9254	32	0.4
mus musculus	M_NORM_VEH_JK_1	R-HSA-419037	NCAM1 interactions	20/2299	42/10554	0.000180358193702752	0.00774939827472715	0.00695214255412556	775/776/8913/779/783/785/1284/1285/1286/1287/1289/1292/1297/2674/4684/6900/8911/131873/256076/1293	20	0.476190476190476
mus musculus	M_NORM_VEH_JK_1	R-HSA-6794362	Protein-protein interactions at synapses	34/2299	87/10554	0.000184098548471617	0.00774939827472715	0.00695214255412556	8825/2915/1739/2037/23136/2890/2893/2903/2904/2911/91683/9378/9369/4916/22871/6857/127833/22941/347731/26037/79414/1740/80059/9456/2035/94030/320/8499/11141/57596/2892/9066/26280/57497	34	0.390804597701149
mus musculus	M_NORM_VEH_JK_1	R-HSA-1474244	Extracellular matrix organization	92/2299	301/10554	0.000197680905069199	0.0080689751250973	0.00723884143602681	56999/3680/3672/102/8038/8728/8754/780/823/825/1301/80781/1310/1284/1285/1286/1287/1289/1292/1295/1297/1277/1404/1634/1756/667/2006/136227/2192/2200/2201/3339/3384/3673/3675/3655/3684/3685/3689/3690/3693/3791/3818/284217/3909/3910/3914/3918/388743/7177/4325/4684/22795/9378/4593/4921/5175/5578/5339/5351/170692/55214/340267/9509/7077/7092/3371/7143/7450/3915/91522/10516/7093/131873/84034/634/4052/9…	92	0.305647840531561
mus musculus	M_NORM_VEH_JK_1	R-HSA-2022090	Assembly of collagen fibrils and other multimeric structures	26/2299	61/10554	0.000204162379840787	0.00808843310722175	0.00725629758691093	1301/80781/1284/1285/1286/1287/1289/1292/1295/1297/1277/667/3655/3909/3914/3918/5339/7092/7093/131873/9313/85301/256076/1293/255631/1288	26	0.426229508196721
mus musculus	M_NORM_VEH_JK_1	R-HSA-111933	Calmodulin induced events	15/2299	28/10554	0.000227061197908699	0.00826625496170318	0.00741582518347614	109/114/115/801/805/808/814/5136/5137/5567/5578/5575/5576/108/107	15	0.535714285714286
mus musculus	M_NORM_VEH_JK_1	R-HSA-111997	CaM pathway	15/2299	28/10554	0.000227061197908699	0.00826625496170318	0.00741582518347614	109/114/115/801/805/808/814/5136/5137/5567/5578/5575/5576/108/107	15	0.535714285714286
mus musculus	M_NORM_VEH_JK_1	R-HSA-1855204	Synthesis of IP3 and IP4 in the cytosol	15/2299	28/10554	0.000227061197908699	0.00826625496170318	0.00741582518347614	8867/801/805/808/3633/3635/3636/23236/5332/3705/5336/23007/9651/3707/51196	15	0.535714285714286
mus musculus	M_NORM_VEH_JK_1	R-HSA-6785631	ERBB2 Regulates Cell Motility	10/2299	15/10554	0.000238178553265378	0.00844280292759117	0.00757420994871618	9542/1729/1950/1956/2064/2066/1839/10718/51072/145957	10	0.666666666666667
mus musculus	M_NORM_VEH_JK_1	R-HSA-216083	Integrin cell surface interactions	33/2299	85/10554	0.000263059112494951	0.00908565703924869	0.0081509274262943	3680/3672/80781/1284/1285/1286/1287/1289/1292/1295/1297/1277/2200/3339/3384/3673/3675/3655/3684/3685/3689/3690/3693/3791/5175/3371/7450/91522/131873/22801/256076/1293/1288	33	0.388235294117647
mus musculus	M_NORM_VEH_JK_1	R-HSA-112314	Neurotransmitter receptors and postsynaptic signal transmission	53/2299	156/10554	0.000280554255808177	0.00944766456434037	0.00847569172809968	109/1143/673/2900/88/114/115/160/10369/801/805/808/816/818/814/1739/2557/2560/2562/2566/2567/2770/2782/59345/10681/55970/2788/2890/2893/2897/2898/2899/2903/2904/3768/3772/3773/3762/3763/5170/5567/5578/5579/23236/5924/108/1740/9568/80852/107/83988/2892/23426	53	0.33974358974359
mus musculus	M_NORM_VEH_JK_1	R-HSA-193648	NRAGE signals death through JNK	25/2299	59/10554	0.000300286484723904	0.00981709947218722	0.00880711928579762	29/6453/23263/5924/6654/6655/9828/7074/7410/7204/121512/9639/26230/57580/389337/84033/100271715/22899/8997/26574/10276/10451/23365/50650/55160	25	0.423728813559322
mus musculus	M_NORM_VEH_JK_1	R-HSA-163685	Integration of energy metabolism	40/2299	110/10554	0.000319163957153285	0.00981709947218722	0.00880711928579762	32/109/51422/114/115/773/775/776/777/783/1131/2740/9630/2770/2776/2778/2782/59345/10681/55970/2788/3708/3709/5567/5578/5313/23236/5575/5576/6513/6514/6833/108/10768/26251/8826/107/11069/9254/5519	40	0.363636363636364
mus musculus	M_NORM_VEH_JK_1	R-HSA-5578775	Ion homeostasis	24/2299	56/10554	0.00032102635723684	0.00981709947218722	0.00880711928579762	84876/6717/491/801/805/808/816/818/3708/3709/4842/6261/6262/6263/6546/6786/10060/10768/492/493/489/53826/444/490	24	0.428571428571429
mus musculus	M_NORM_VEH_JK_1	R-HSA-112308	Presynaptic depolarization and calcium channel opening	9/2299	13/10554	0.000327965461208927	0.00981709947218722	0.00880711928579762	773/774/777/781/55799/783/785/10369/9254	9	0.692307692307692
mus musculus	M_NORM_VEH_JK_1	R-HSA-5607763	CLEC7A (Dectin-1) induces NFAT activation	9/2299	13/10554	0.000327965461208927	0.00981709947218722	0.00880711928579762	801/805/808/3708/3709/4772/4773/5530/10768	9	0.692307692307692
mus musculus	M_NORM_VEH_JK_1	R-HSA-418457	cGMP effects	11/2299	18/10554	0.000349618678696133	0.0102377469609498	0.00918449068977484	3708/3778/10335/5136/5152/5592/5593/10846/50940/8654/5139	11	0.611111111111111
mus musculus	M_NORM_VEH_JK_1	R-HSA-1474290	Collagen formation	34/2299	90/10554	0.00039000649913523	0.0111774203050033	0.0100274907280458	1301/80781/1310/1284/1285/1286/1287/1289/1292/1295/1297/1277/667/136227/3655/3909/3914/3918/5339/5351/55214/340267/9509/7092/91522/7093/131873/9313/9508/85301/256076/1293/255631/1288	34	0.377777777777778
mus musculus	M_NORM_VEH_JK_1	R-HSA-1500931	Cell-Cell communication	45/2299	129/10554	0.000408857116892072	0.0114735528427838	0.0102931572410548	10326/88/89/1009/1012/1000/1002/1003/1004/1006/667/5747/3655/3909/3914/3918/55243/8440/5295/5339/2316/140885/6251/6714/1010/10979/54549/2533/253559/84063/8826/1016/221935/9863/8935/23562/64398/55742/9071/25945/81/84623/84552/56288/57863	45	0.348837209302326
mus musculus	M_NORM_VEH_JK_1	R-HSA-936837	Ion transport by P-type ATPases	24/2299	57/10554	0.000441301195348446	0.0119902833912397	0.0107567267089776	6717/491/540/10396/801/805/808/816/818/84239/57205/79895/344905/23200/51761/5205/57198/148229/492/493/23250/489/53826/490	24	0.421052631578947
mus musculus	M_NORM_VEH_JK_1	R-HSA-5218921	VEGFR2 mediated cell proliferation	12/2299	21/10554	0.000445073622540448	0.0119902833912397	0.0107567267089776	801/805/808/3708/3709/3791/5170/5578/5579/5590/6714/10768	12	0.571428571428571
mus musculus	M_NORM_VEH_JK_1	R-HSA-1650814	Collagen biosynthesis and modifying enzymes	27/2299	67/10554	0.00046449069172136	0.0122680188578171	0.0110058888358332	1301/80781/1310/1284/1285/1286/1287/1289/1292/1295/1297/1277/136227/5351/55214/340267/9509/7092/91522/7093/131873/9508/85301/256076/1293/255631/1288	27	0.402985074626866
mus musculus	M_NORM_VEH_JK_1	R-HSA-76002	Platelet activation, signaling and aggregation	80/2299	262/10554	0.000518750585255107	0.0131867967112541	0.0118301431051613	5768/8525/146850/1608/88/388/801/805/808/948/1277/1606/1950/5747/2621/9630/2770/2776/2782/59345/10681/55970/2788/3479/3690/3708/3709/3827/3932/4067/5005/5170/5175/5216/5295/5578/5579/5581/5583/5590/5627/2316/5880/29106/5473/6654/6714/6850/6915/9749/1607/51368/10184/7078/7018/7277/7410/51571/7450/5336/135228/10257/57113/9162/7044/23533/139189/160851/259215/5099/54518/11069/10451/81/57406/29789/660…	80	0.305343511450382
mus musculus	M_NORM_VEH_JK_1	R-HSA-392154	Nitric oxide stimulates guanylate cyclase	13/2299	24/10554	0.000518856886188912	0.0131867967112541	0.0118301431051613	3708/3778/10335/4842/5136/5152/5592/5593/10846/50940/8654/2983/5139	13	0.541666666666667
mus musculus	M_NORM_VEH_JK_1	R-HSA-2672351	Stimuli-sensing channels	39/2299	109/10554	0.000547335369486578	0.0136529767166374	0.0122483626543975	55107/55129/196527/11059/6717/40/41/94015/801/805/808/1182/1183/1188/23678/4308/6261/6262/6263/6446/57578/80036/161003/219931/55515/7439/57101/57113/7226/259232/144453/50636/59341/444/255231/338440/65268/23327/133308	39	0.357798165137615
mus musculus	M_NORM_VEH_JK_1	R-HSA-5576893	Phase 2 - plateau phase	14/2299	27/10554	0.000570424706444391	0.0139702196287381	0.0125329677128835	10142/775/776/779/781/55799/783/785/10369/27091/3784/93589/9254/59284	14	0.518518518518518
mus musculus	M_NORM_VEH_JK_1	R-HSA-111996	Ca-dependent events	15/2299	30/10554	0.000601805738096197	0.0142216198107996	0.0127585039212268	109/114/115/801/805/808/814/5136/5137/5567/5578/5575/5576/108/107	15	0.5
mus musculus	M_NORM_VEH_JK_1	R-HSA-8874081	MET activates PTK2 signaling	15/2299	30/10554	0.000601805738096197	0.0142216198107996	0.0127585039212268	1301/1289/1277/5747/3673/3675/284217/3909/3910/3914/3918/6714/3915/85301/255631	15	0.5
mus musculus	M_NORM_VEH_JK_1	R-HSA-1296071	Potassium Channels	36/2299	99/10554	0.000622032573872269	0.014446170293206	0.0129599527187907	3781/2782/55970/2788/348980/57657/7881/8514/3746/3751/3756/3768/3772/3773/3762/3763/3776/3777/3778/3784/90134/6833/10060/3770/56659/51305/170850/56479/26251/3755/9568/338567/3752/54207/3780/9312	36	0.363636363636364
mus musculus	M_NORM_VEH_JK_1	R-HSA-163615	PKA activation	11/2299	19/10554	0.000667276525609103	0.0152342623728044	0.0136669661266592	109/114/115/801/805/808/5567/5575/5576/108/107	11	0.578947368421053
mus musculus	M_NORM_VEH_JK_1	R-HSA-3000178	ECM proteoglycans	29/2299	76/10554	0.000842442356234238	0.0188161725147241	0.0168803704504382	3680/1284/1285/1286/1287/1289/1292/1297/1277/1404/1634/3339/3673/3685/3690/3693/284217/3909/3910/4684/4593/3371/7143/3915/131873/63923/256076/1293/1288	29	0.381578947368421
mus musculus	M_NORM_VEH_JK_1	R-HSA-6794361	Neurexins and neuroligins	23/2299	56/10554	0.000875791405785015	0.0188161725147241	0.0168803704504382	8825/2915/2037/23136/2903/2904/2911/91683/9378/9369/22871/6857/127833/22941/347731/26037/1740/80059/9456/2035/320/57596/9066	23	0.410714285714286
mus musculus	M_NORM_VEH_JK_1	R-HSA-1483257	Phospholipid metabolism	66/2299	212/10554	0.000879951884907105	0.0188161725147241	0.0168803704504382	23446/59338/137964/27132/9896/8867/146850/171586/8396/84895/54477/8760/80821/375/377/1119/23175/2820/3635/3636/10400/5288/5295/5305/8395/5319/22925/5337/51763/5783/5867/57605/8871/374986/9107/5297/253558/5289/54893/81544/93492/8821/114882/162466/200879/204962/3631/54947/56894/81846/23533/133121/83394/23171/10908/55326/23760/9663/151056/129642/56895/79626/80736/114884/59339/22908	66	0.311320754716981
mus musculus	M_NORM_VEH_JK_1	R-HSA-438064	Post NMDA receptor activation events	18/2299	40/10554	0.000880043703361259	0.0188161725147241	0.0168803704504382	109/673/88/114/801/805/808/816/818/814/1739/2903/2904/5170/5567/5924/1740/107	18	0.45
mus musculus	M_NORM_VEH_JK_1	R-HSA-5339562	Uptake and actions of bacterial toxins	15/2299	31/10554	0.000933104005919844	0.0196389233745942	0.0176184769538813	801/805/808/1938/2984/1839/3320/6857/127833/5608/5609/112755/9899/84168/118429	15	0.483870967741935
mus musculus	M_NORM_VEH_JK_1	R-HSA-1660499	Synthesis of PIPs at the plasma membrane	22/2299	53/10554	0.000950372427220982	0.0196946409148717	0.0176684622906832	59338/8867/146850/8396/54477/375/3635/3636/5288/5295/5305/8395/51763/5783/5867/8871/9107/8821/3631/81846/23533/59339	22	0.415094339622642
mus musculus	M_NORM_VEH_JK_1	R-HSA-111931	PKA-mediated phosphorylation of CREB	11/2299	20/10554	0.0011922436827713	0.0243326097074688	0.0218292782746643	109/114/115/801/805/808/5567/5575/5576/108/107	11	0.55
mus musculus	M_NORM_VEH_JK_1	R-HSA-5617833	Cilium Assembly	62/2299	199/10554	0.00121448847286379	0.0244166563126497	0.0219046781908505	6991/10142/149371/7283/10640/9742/8729/9321/79659/22994/10576/192668/50807/3320/4735/5048/5311/6102/60412/57728/51626/55755/22897/80184/117177/85302/55112/7846/7277/10383/51098/261734/27077/27241/91147/22832/54806/51807/10121/55770/11020/83658/26160/84617/79867/80321/200894/57560/8636/55125/129880/27031/79598/55722/9793/123016/23332/10806/51134/9814/55764/22995	62	0.311557788944724
mus musculus	M_NORM_VEH_JK_1	R-HSA-425366	Transport of bile salts and organic acids, metal ions and amine compounds	31/2299	85/10554	0.00136302106001496	0.0259456233055442	0.0232763455278902	23446/55117/29985/6563/64849/861/6531/6539/6540/6536/4891/9376/9194/6581/23516/6533/6571/348932/55532/115584/284111/114134/6534/204962/26266/8170/6561/51458/148867/64116/80736	31	0.364705882352941
mus musculus	M_NORM_VEH_JK_1	R-HSA-2980766	Nuclear Envelope Breakdown	21/2299	51/10554	0.00139238056897175	0.0259456233055442	0.0232763455278902	23175/4001/10762/5578/5579/5903/221496/23511/11097/55746/891/53371/23592/255919/140609/10783/9663/7444/9688/81929/55706	21	0.411764705882353
mus musculus	M_NORM_VEH_JK_1	R-HSA-3214842	HDMs demethylate histones	21/2299	51/10554	0.00139238056897175	0.0259456233055442	0.0232763455278902	5253/23030/9682/51780/84678/333932/126961/8357/8364/8361/8359/8363/8294/121504/8366/8362/8365/23133/8370/84864/84159	21	0.411764705882353
mus musculus	M_NORM_VEH_JK_1	R-HSA-4086398	Ca2+ pathway	24/2299	61/10554	0.00140157336942713	0.0259456233055442	0.0232763455278902	801/805/808/2775/2782/59345/10681/55970/2788/3708/3709/51176/4772/51701/5158/5578/23236/5530/5592/5593/23112/192669/6934/6885	24	0.39344262295082
mus musculus	M_NORM_VEH_JK_1	R-HSA-451326	Activation of kainate receptors upon glutamate binding	15/2299	32/10554	0.00140611024595748	0.0259456233055442	0.0232763455278902	2900/801/805/808/1739/2782/59345/10681/55970/2788/2897/2898/2899/23236/83988	15	0.46875
mus musculus	M_NORM_VEH_JK_1	R-HSA-983695	Antigen activates B Cell Receptor (BCR) leading to generation of second messengers	15/2299	32/10554	0.00140611024595748	0.0259456233055442	0.0232763455278902	84876/801/805/808/3708/3709/29760/4067/5295/6654/6786/6850/10768/5336/27071	15	0.46875
mus musculus	M_NORM_VEH_JK_1	R-HSA-4419969	Depolymerisation of the Nuclear Lamina	9/2299	15/10554	0.00149428173488842	0.0271999661742527	0.0244016419865135	23175/4001/5578/5579/221496/891/23592/255919/9663	9	0.6
mus musculus	M_NORM_VEH_JK_1	R-HSA-373755	Semaphorin interactions	25/2299	65/10554	0.0016426137593604	0.0295013431181127	0.0264662539753787	3672/388/1808/2064/2242/3320/4629/4627/8829/5362/64218/10507/9037/57556/80031/1809/91584/10154/2932/56896/103910/23365/79784/4628/10398	25	0.384615384615385
mus musculus	M_NORM_VEH_JK_1	R-HSA-195258	RHO GTPase Effectors	91/2299	316/10554	0.00178552931093735	0.0316461576556923	0.0283904106503613	23433/4638/10458/25/388/701/801/805/808/11113/1729/1780/5747/3619/3798/3799/3831/3895/8379/4629/4627/4689/10499/5048/5170/5216/2316/5880/5903/5905/6714/6722/9735/7846/7277/57591/5289/5525/10383/1062/1783/55746/10810/5527/5529/8826/333932/126961/8357/8364/8361/8359/8363/8294/121504/8366/8362/8365/3012/8335/8339/85236/8340/80152/8370/4660/644150/9928/79172/51807/10788/81624/752/10092/103910/84617/1…	91	0.287974683544304
mus musculus	M_NORM_VEH_JK_1	R-HSA-5627123	RHO GTPases activate PAKs	12/2299	24/10554	0.00212024814232846	0.037090574645668	0.033274707688217	4638/801/805/808/4629/4627/2316/4660/103910/79784/4628/10398	12	0.5
mus musculus	M_NORM_VEH_JK_1	R-HSA-114508	Effects of PIP2 hydrolysis	13/2299	27/10554	0.00215160915716845	0.037156635060332	0.0333339718276569	8525/1608/1606/3708/3709/5581/5583/1607/57113/9162/139189/160851/57406	13	0.481481481481481
mus musculus	M_NORM_VEH_JK_1	R-HSA-425561	Sodium/Calcium exchangers	8/2299	13/10554	0.00222660782627328	0.0374905092748764	0.0336334971652859	6717/801/805/808/6546/9187/123041/57419	8	0.615384615384615
mus musculus	M_NORM_VEH_JK_1	R-HSA-8847993	ERBB2 Activates PTK6 Signaling	8/2299	13/10554	0.00222660782627328	0.0374905092748764	0.0336334971652859	9542/1950/1956/2064/2066/1839/10718/145957	8	0.615384615384615
mus musculus	M_NORM_VEH_JK_1	R-HSA-1483249	Inositol phosphate metabolism	20/2299	50/10554	0.00271090886685529	0.0437866944133908	0.039281932705484	8867/801/805/808/3633/3635/3636/23236/5332/3632/3705/8821/5336/3631/23007/9651/117283/3707/3612/51196	20	0.4
mus musculus	M_NORM_VEH_JK_1	R-HSA-373752	Netrin-1 signaling	20/2299	50/10554	0.00271090886685529	0.0437866944133908	0.039281932705484	90249/57453/1630/1826/5747/4651/9423/6091/9353/6586/6714/137970/8633/7204/3983/5603/57113/22885/1793/59277	20	0.4
mus musculus	M_NORM_VEH_JK_1	R-HSA-1963640	GRB2 events in ERBB2 signaling	9/2299	16/10554	0.00275835336416846	0.0437866944133908	0.039281932705484	9542/1950/1956/2064/2066/1839/10718/6654/145957	9	0.5625
mus musculus	M_NORM_VEH_JK_1	R-HSA-1963642	PI3K events in ERBB2 signaling	9/2299	16/10554	0.00275835336416846	0.0437866944133908	0.039281932705484	9542/1950/1956/2064/2066/1839/10718/5295/145957	9	0.5625
mus musculus	M_NORM_VEH_JK_1	R-HSA-1474228	Degradation of the extracellular matrix	45/2299	140/10554	0.00276308019683609	0.0437866944133908	0.039281932705484	56999/102/8754/823/825/1301/80781/1310/1284/1285/1286/1287/1289/1292/1295/1297/1277/1634/2006/136227/2200/2201/3339/3818/3909/3914/3918/388743/7177/4325/170692/7077/7092/3915/91522/7093/131873/9313/5654/80274/256076/1293/50859/10753/1288	45	0.321428571428571
mus musculus	M_NORM_VEH_JK_1	R-HSA-192105	Synthesis of bile acids and bile salts	15/2299	34/10554	0.00295971843527566	0.0463574503757712	0.0415882100819641	570/10858/9420/3295/8648/10499/5740/6256/9971/6342/11001/51302/114876/8309/114880	15	0.441176470588235
mus musculus	M_NORM_VEH_JK_1	R-HSA-194138	Signaling by VEGF	36/2299	107/10554	0.00301155024193614	0.0466271054699768	0.0418301231426822	10458/801/805/808/1003/9844/5747/2321/3320/3685/3690/3708/3709/3791/9261/4689/8440/8829/8828/5170/5295/5567/5578/5579/5590/6714/7410/79109/10768/10000/10810/5603/1793/10451/117145/26999	36	0.336448598130841
mus musculus	M_NORM_VEH_JK_1	R-HSA-8876725	Protein methylation	10/2299	19/10554	0.00308340977187549	0.0471971927581396	0.0423415600252759	801/805/808/1938/79091/7415/221143/10196/399818/79823	10	0.526315789473684
mus musculus	M_NORM_VEH_JK_1	R-HSA-1250196	SHC1 events in ERBB2 signaling	11/2299	22/10554	0.00324235404797778	0.0481685087035284	0.0432129472837499	9542/1950/1956/2064/2066/1839/10718/5578/5581/6654/145957	11	0.5
mus musculus	M_NORM_VEH_JK_1	R-HSA-442982	Ras activation upon Ca2+ influx through NMDA receptor	11/2299	22/10554	0.00324235404797778	0.0481685087035284	0.0432129472837499	88/801/805/808/816/818/1739/2903/2904/5924/1740	11	0.5
mus musculus	M_NORM_VEH_JK_1	R-HSA-6811438	Intra-Golgi traffic	18/2299	44/10554	0.0032580375159962	0.0481685087035284	0.0432129472837499	9321/375/1523/4121/4124/9267/9265/11311/57589/57134/10466/83548/143187/10228/57511/27333/27314/22796	18	0.409090909090909
mus musculus	M_NORM_VEH_JK_1	R-HSA-2025928	Calcineurin activates NFAT	7/2299	11/10554	0.00329738196718285	0.0481685087035284	0.0432129472837499	801/805/808/2280/4772/4773/5530	7	0.636363636363636
mus musculus	M_NORM_VEH_JK_1	R-HSA-1852241	Organelle biogenesis and maintenance	84/2299	294/10554	0.00332566541160218	0.0481685087035284	0.0432129472837499	6991/10142/149371/7283/10640/9742/8729/51422/9321/79659/1386/22994/801/805/808/814/10576/192668/1387/54205/50807/2553/3320/133522/8648/10499/4735/4899/5048/5311/10891/6102/6256/60412/6648/57728/51626/55755/22897/80184/117177/85302/55112/7846/7277/10383/55735/51098/261734/27077/27241/91147/22832/54806/51807/10121/23054/84303/55770/11020/83658/26160/84617/79867/27109/139322/80321/200894/57560/8636/…	84	0.285714285714286
mus musculus	M_NORM_VEH_JK_1	R-HSA-8875878	MET promotes cell motility	17/2299	41/10554	0.00355140372180651	0.0508908597156742	0.0456552236577142	1301/1289/1277/1399/5747/3673/3675/284217/3909/3910/3914/3918/6714/3915/85301/85440/255631	17	0.414634146341463
mus musculus	M_NORM_GW4_JK_2	R-HSA-112316	Neuronal System	123/1959	368/10554	3.13979691397514e-12	4.13825233261923e-09	3.73470580293885e-09	27094/109/81539/81858/1143/817/2915/2900/88/114/115/22999/160/773/774/777/781/55799/783/785/10369/805/815/816/818/814/1739/2037/3781/3782/2557/2560/2562/2566/2572/2752/2741/2770/2774/59345/10681/55970/2788/2890/2893/2897/2899/2902/2903/2904/2911/348980/3556/7881/8514/3745/3746/3751/3756/3772/3763/3776/3777/3778/3784/90134/9378/9379/9369/4905/4916/5170/5567/5578/5579/23236/22871/5789/5792/5924/658…	123	0.334239130434783
mus musculus	M_NORM_GW4_JK_2	R-HSA-6794362	Protein-protein interactions at synapses	40/1959	87/10554	4.03344090976976e-09	2.65803755953827e-06	2.39883590949465e-06	81858/2915/1739/2037/2890/2893/2902/2903/2904/2911/3556/9378/9379/9369/4916/22871/5789/5792/6804/6857/127833/22941/26037/55327/9229/57669/8500/1740/80059/54413/9456/2035/94030/320/8499/11141/57596/9066/143425/57497	40	0.459770114942529
mus musculus	M_NORM_GW4_JK_2	R-HSA-2022928	HS-GAG biosynthesis	20/1959	31/10554	2.22336065419865e-08	9.76796447411272e-06	8.8154299622613e-06	2262/2131/2817/2719/2239/9955/3339/3340/9956/6385/10082/9653/9394/90161/266722/9953/9951/64579/9348/26035	20	0.645161290322581
mus musculus	M_NORM_GW4_JK_2	R-HSA-5576891	Cardiac conduction	53/1959	141/10554	7.37314197822875e-08	2.1884599307326e-05	1.97504969389652e-05	10142/817/6717/476/491/775/776/779/781/55799/783/785/10369/805/815/816/818/2257/2259/2626/204851/28996/3708/3709/3751/3753/3776/3777/3784/4842/4880/8850/6261/6262/6323/6331/6334/6546/6786/56660/4882/11280/9992/93589/10699/10368/9254/53826/444/30820/80333/59284/25937	53	0.375886524822695
mus musculus	M_NORM_GW4_JK_2	R-HSA-6794361	Neurexins and neuroligins	28/1959	56/10554	9.38986678586052e-08	2.1884599307326e-05	1.97504969389652e-05	81858/2915/2037/2902/2903/2904/2911/9378/9379/9369/22871/6804/6857/127833/22941/26037/55327/9229/57669/1740/80059/54413/9456/2035/320/57596/9066/143425	28	0.5
mus musculus	M_NORM_GW4_JK_2	R-HSA-112315	Transmission across Chemical Synapses	75/1959	227/10554	9.96264004885855e-08	2.1884599307326e-05	1.97504969389652e-05	109/81539/1143/817/2900/88/114/115/22999/160/773/774/777/781/55799/783/785/10369/805/815/816/818/814/1739/2557/2560/2562/2566/2572/2752/2741/2770/2774/59345/10681/55970/2788/2890/2893/2897/2899/2902/2903/2904/3772/3763/4905/5170/5567/5578/5579/23236/5924/6582/6804/6853/6857/108/55327/8500/1740/57554/9568/80852/6538/18/320/8499/107/83988/10368/2550/9254/27163/23426	75	0.330396475770925
mus musculus	M_NORM_GW4_JK_2	R-HSA-1474290	Collagen formation	37/1959	90/10554	5.26943502024531e-07	9.92159336669046e-05	8.9540775531988e-05	649/977/1303/7373/1306/1308/80781/1310/1284/1285/1286/1287/1289/1292/1295/1508/667/136227/3655/3909/3914/5033/8974/5351/340267/9509/140766/91522/7093/131873/23127/9508/169044/255631/84570/1288/4017	37	0.411111111111111
mus musculus	M_NORM_GW4_JK_2	R-HSA-1650814	Collagen biosynthesis and modifying enzymes	30/1959	67/10554	7.11551117533633e-07	0.000117228046613666	0.000105796416159606	649/1303/7373/1306/1308/80781/1310/1284/1285/1286/1287/1289/1292/1295/136227/5033/8974/5351/340267/9509/140766/91522/7093/131873/23127/9508/169044/255631/84570/1288	30	0.447761194029851
mus musculus	M_NORM_GW4_JK_2	R-HSA-1474244	Extracellular matrix organization	90/1959	301/10554	9.07677978789945e-07	0.00013292439733835	0.000119962118834227	56999/3680/8038/8728/8754/176/649/977/1303/7373/1306/1308/80781/1310/1284/1285/1286/1287/1289/1292/1295/1404/1508/1756/667/3817/136227/2200/2201/3339/3673/3675/3678/3655/3682/3689/3693/3694/50848/284217/3908/3909/3910/3914/4053/388743/4146/10893/22795/9378/4593/4921/5033/8974/5175/5578/5351/6385/340267/9509/7077/7143/7450/3915/4038/140766/91522/10516/7093/8516/131873/84034/634/222663/4052/23127/1…	90	0.299003322259136
mus musculus	M_NORM_GW4_JK_2	R-HSA-5576892	Phase 0 - rapid depolarisation	23/1959	46/10554	1.31757529206975e-06	0.000173656423494793	0.000156722113688297	817/775/776/779/781/55799/783/785/10369/805/815/816/818/2257/2259/6323/6331/6334/11280/93589/10368/9254/59284	23	0.5
mus musculus	M_NORM_GW4_JK_2	R-HSA-5576893	Phase 2 - plateau phase	16/1959	27/10554	3.04984876417234e-06	0.000365427333743558	0.000329792258709545	10142/775/776/779/781/55799/783/785/10369/3753/3784/9992/93589/10368/9254/59284	16	0.592592592592593
mus musculus	M_NORM_GW4_JK_2	R-HSA-3000157	Laminin interactions	17/1959	30/10554	3.5064111186628e-06	0.000385120821199797	0.000347565312639383	80781/1284/1285/1286/1287/3339/3673/3675/3655/284217/3908/3909/3910/3914/22795/3915/1288	17	0.566666666666667
mus musculus	M_NORM_GW4_JK_2	R-HSA-397014	Muscle contraction	65/1959	206/10554	4.19477494141961e-06	0.00042528564406085	0.000383813415692645	10142/4638/817/6717/800/72/88/476/491/775/776/779/781/55799/783/785/10369/805/815/816/818/859/1756/2257/2259/2626/204851/28996/3693/3708/3709/3751/3753/3776/3777/3784/4703/4842/4880/5058/8850/6261/6262/6323/6331/6334/10580/6546/6786/56660/4882/11280/9992/8291/93589/10699/10368/9254/53826/444/103910/30820/80333/59284/25937	65	0.315533980582524
mus musculus	M_NORM_GW4_JK_2	R-HSA-438066	Unblocking of NMDA receptors, glutamate binding and activation	13/1959	20/10554	6.27422401200851e-06	0.000587614503022426	0.000530312585588484	817/88/815/816/818/1739/2890/2893/2902/2903/2904/1740/57554	13	0.65
mus musculus	M_NORM_GW4_JK_2	R-HSA-112314	Neurotransmitter receptors and postsynaptic signal transmission	52/1959	156/10554	6.68757021649195e-06	0.000587614503022426	0.000530312585588484	109/1143/817/2900/88/114/115/160/10369/805/815/816/818/814/1739/2557/2560/2562/2566/2741/2770/2774/59345/10681/55970/2788/2890/2893/2897/2899/2902/2903/2904/3772/3763/4905/5170/5567/5578/5579/23236/5924/108/1740/57554/9568/80852/107/83988/10368/2550/23426	52	0.333333333333333
mus musculus	M_NORM_GW4_JK_2	R-HSA-373752	Netrin-1 signaling	23/1959	50/10554	8.02506271494448e-06	0.000661064541143552	0.000596600057097847	57453/1630/1826/5747/2534/4756/5058/5306/6091/6477/6585/6586/6714/137970/116986/7222/7223/7225/7204/3983/57113/6300/1793	23	0.46
mus musculus	M_NORM_GW4_JK_2	R-HSA-442755	Activation of NMDA receptors and postsynaptic events	21/1959	44/10554	9.70704643015561e-06	0.000685215985886818	0.000618396345381443	109/817/88/114/805/815/816/818/814/1739/2890/2893/2902/2903/2904/5170/5567/5924/1740/57554/107	21	0.477272727272727
mus musculus	M_NORM_GW4_JK_2	R-HSA-8948216	Collagen chain trimerization	21/1959	44/10554	9.70704643015561e-06	0.000685215985886818	0.000618396345381443	1303/7373/1306/1308/80781/1310/1284/1285/1286/1287/1289/1292/1295/136227/340267/91522/131873/169044/255631/84570/1288	21	0.477272727272727
mus musculus	M_NORM_GW4_JK_2	R-HSA-418457	cGMP effects	12/1959	18/10554	9.87792392401331e-06	0.000685215985886818	0.000618396345381443	27094/3708/3778/10335/5136/5140/5152/5592/5593/10846/50940/5139	12	0.666666666666667
mus musculus	M_NORM_GW4_JK_2	R-HSA-1638091	Heparan sulfate/heparin (HS-GAG) metabolism	24/1959	55/10554	1.56056851422244e-05	0.00102841465087259	0.000928127590037557	2262/2131/2817/2719/2239/9955/3339/3340/9956/6385/64132/64131/10082/9653/135152/9394/90161/266722/138050/9953/9951/64579/9348/26035	24	0.436363636363636
mus musculus	M_NORM_GW4_JK_2	R-HSA-193648	NRAGE signals death through JNK	25/1959	59/10554	1.9394698196786e-05	0.00121724820111257	0.0010985468151563	6453/9181/23263/4804/5924/6655/7074/7409/7410/7204/121512/26230/57449/89846/100271715/22899/8997/26574/10276/10451/26084/23365/50650/55160/11214	25	0.423728813559322
mus musculus	M_NORM_GW4_JK_2	R-HSA-194840	Rho GTPase cycle	46/1959	138/10554	2.2326571582389e-05	0.00133756460661767	0.00120713042526792	23433/613/57522/3633/6453/9181/23263/4650/5880/5924/6655/116984/7074/7409/7410/7204/121512/9824/83478/58504/26230/9901/57449/89846/9743/100271715/22899/10395/8997/10276/10451/10144/55288/26084/23365/1124/55114/23092/57584/50650/57569/55160/93663/11214/55843/4983	46	0.333333333333333
mus musculus	M_NORM_GW4_JK_2	R-HSA-442982	Ras activation upon Ca2+ influx through NMDA receptor	13/1959	22/10554	2.77307697921686e-05	0.00153722010621247	0.00138731628465785	817/88/805/815/816/818/1739/2902/2903/2904/5924/1740/57554	13	0.590909090909091
mus musculus	M_NORM_GW4_JK_2	R-HSA-438064	Post NMDA receptor activation events	19/1959	40/10554	2.79918683984062e-05	0.00153722010621247	0.00138731628465785	109/817/88/114/805/815/816/818/814/1739/2902/2903/2904/5170/5567/5924/1740/57554/107	19	0.475
mus musculus	M_NORM_GW4_JK_2	R-HSA-418346	Platelet homeostasis	33/1959	90/10554	3.74580158865854e-05	0.00196804942618653	0.00177613277820524	5051/27094/6717/491/805/59345/10681/55970/2788/3708/3709/3778/10335/4842/5027/9127/5136/5140/5152/5175/5592/5593/6546/6786/7222/7225/5525/10846/50940/5527/5529/57113/5139	33	0.366666666666667
mus musculus	M_NORM_GW4_JK_2	R-HSA-416482	G alpha (12/13) signalling events	30/1959	79/10554	3.88234332935127e-05	0.00196804942618653	0.00177613277820524	147/148/59345/10681/55970/2788/6453/9181/23263/5924/9475/6655/7074/7409/7410/7204/121512/26230/57449/89846/100271715/22899/8997/10276/10451/26084/23365/50650/55160/11214	30	0.379746835443038
mus musculus	M_NORM_GW4_JK_2	R-HSA-442729	CREB phosphorylation through the activation of CaMKII	12/1959	20/10554	4.62736064974274e-05	0.00220011929496334	0.00198557208154985	817/88/805/815/816/818/1739/2902/2903/2904/1740/57554	12	0.6
mus musculus	M_NORM_GW4_JK_2	R-HSA-163685	Integration of energy metabolism	38/1959	110/10554	4.67400153709966e-05	0.00220011929496334	0.00198557208154985	109/5563/51422/5906/114/115/773/775/776/777/783/1131/9630/2770/59345/10681/55970/2788/3708/3709/3745/5567/5578/23236/5576/6514/6804/6833/108/6888/26251/3747/8826/107/11069/9254/79602/51094	38	0.345454545454545
mus musculus	M_NORM_GW4_JK_2	R-HSA-983712	Ion channel transport	56/1959	186/10554	8.23321687804715e-05	0.00374185511905729	0.0033769637285638	55107/55129/817/6717/40/94015/476/491/529/540/10396/10079/57194/805/815/816/818/1179/9635/1182/1183/79054/4308/6261/6262/6337/6338/6446/23545/7222/7223/7225/84239/140803/80036/65125/219931/55515/7439/79895/57101/53373/1185/57113/8989/121601/259232/51761/23250/57198/5205/54822/53826/444/23200/23327	56	0.301075268817204
mus musculus	M_NORM_GW4_JK_2	R-HSA-112308	Presynaptic depolarization and calcium channel opening	9/1959	13/10554	8.91551003395041e-05	0.00391688074158221	0.00353492152223297	773/774/777/781/55799/783/785/10369/9254	9	0.692307692307692
mus musculus	M_NORM_GW4_JK_2	R-HSA-392154	Nitric oxide stimulates guanylate cyclase	13/1959	24/10554	9.59469433433907e-05	0.00398611671050339	0.0035974058644428	27094/3708/3778/10335/4842/5136/5140/5152/5592/5593/10846/50940/5139	13	0.541666666666667
mus musculus	M_NORM_GW4_JK_2	R-HSA-114508	Effects of PIP2 hydrolysis	14/1959	27/10554	9.67797683885496e-05	0.00398611671050339	0.0035974058644428	1608/3708/3709/5581/10125/7222/7225/11343/57113/9162/139189/160851/57406/26090	14	0.518518518518518
mus musculus	M_NORM_GW4_JK_2	R-HSA-2022090	Assembly of collagen fibrils and other multimeric structures	24/1959	61/10554	0.000118154071425668	0.00471900200421302	0.00425882298918674	649/977/1303/7373/1306/1308/80781/1284/1285/1286/1287/1289/1292/1295/1508/667/3655/3909/3914/7093/131873/255631/1288/4017	24	0.39344262295082
mus musculus	M_NORM_GW4_JK_2	R-HSA-422356	Regulation of insulin secretion	29/1959	80/10554	0.000137337957521262	0.0053238655297948	0.00480470253866953	5906/114/773/775/776/777/783/1131/9630/2770/59345/10681/55970/2788/3708/3709/3745/5567/5578/23236/5576/6514/6804/6833/26251/3747/8826/11069/9254	29	0.3625
mus musculus	M_NORM_GW4_JK_2	R-HSA-399719	Trafficking of AMPA receptors	15/1959	31/10554	0.000150591756967248	0.00551333154674537	0.0049756925547658	817/160/10369/815/816/818/1739/2890/2893/4905/5578/5579/80852/10368/23426	15	0.483870967741935
mus musculus	M_NORM_GW4_JK_2	R-HSA-399721	Glutamate binding, activation of AMPA receptors and synaptic plasticity	15/1959	31/10554	0.000150591756967248	0.00551333154674537	0.0049756925547658	817/160/10369/815/816/818/1739/2890/2893/4905/5578/5579/80852/10368/23426	15	0.483870967741935
mus musculus	M_NORM_GW4_JK_2	R-HSA-1855204	Synthesis of IP3 and IP4 in the cytosol	14/1959	28/10554	0.000160648337727028	0.00572255430065467	0.00516451270644499	122618/89869/805/3633/3635/23236/5332/5333/80271/5336/23007/9651/113026/51196	14	0.5
mus musculus	M_NORM_GW4_JK_2	R-HSA-2672351	Stimuli-sensing channels	36/1959	109/10554	0.000206448921424623	0.00716051785362247	0.00646225155705885	55107/55129/6717/40/94015/805/1179/9635/1182/1183/79054/4308/6261/6262/6337/6338/6446/7222/7223/7225/140803/80036/65125/219931/55515/7439/57101/53373/1185/57113/8989/121601/259232/54822/444/23327	36	0.330275229357798
mus musculus	M_NORM_GW4_JK_2	R-HSA-1483249	Inositol phosphate metabolism	20/1959	50/10554	0.000330835892143362	0.0108332840575955	0.0097768636571224	122618/89869/805/3633/3635/23236/5332/5333/3632/80271/8821/5336/23007/9651/117283/9807/9108/3612/113026/51196	20	0.4
mus musculus	M_NORM_GW4_JK_2	R-HSA-2197563	NOTCH2 intracellular domain regulates transcription	8/1959	12/10554	0.000336998972960104	0.0108332840575955	0.0097768636571224	9794/2208/3280/4853/3516/84441/2033/55534	8	0.666666666666667
mus musculus	M_NORM_GW4_JK_2	R-HSA-5578768	Physiological factors	8/1959	12/10554	0.000336998972960104	0.0108332840575955	0.0097768636571224	2626/204851/28996/4880/8850/4882/10699/25937	8	0.666666666666667
mus musculus	M_NORM_GW4_JK_2	R-HSA-112040	G-protein mediated events	19/1959	47/10554	0.000395022832900677	0.012396192708645	0.0111873634380392	109/114/115/805/814/2770/2774/2775/3708/3709/5136/5137/5567/5578/23236/5332/5576/108/107	19	0.404255319148936
mus musculus	M_NORM_GW4_JK_2	R-HSA-2214320	Anchoring fibril formation	9/1959	15/10554	0.000435230873474685	0.0133403323544101	0.0120394341989325	649/1284/1285/1286/1287/3909/3914/7093/1288	9	0.6
mus musculus	M_NORM_GW4_JK_2	R-HSA-216083	Integrin cell surface interactions	29/1959	85/10554	0.000451423076709399	0.0135221730705224	0.012203542504345	3680/80781/1284/1285/1286/1287/1289/1292/1295/2200/3339/3673/3675/3678/3655/3682/3689/3693/3694/50848/5175/7450/91522/8516/131873/22801/3681/58494/1288	29	0.341176470588235
mus musculus	M_NORM_GW4_JK_2	R-HSA-1489509	DAG and IP3 signaling	15/1959	34/10554	0.000531189194709448	0.0153792360967229	0.0138795118515269	109/114/115/805/814/3708/3709/5136/5137/5567/5578/5581/5576/108/107	15	0.441176470588235
mus musculus	M_NORM_GW4_JK_2	R-HSA-194315	Signaling by Rho GTPases	110/1959	444/10554	0.000536756343284714	0.0153792360967229	0.0138795118515269	23433/3071/4638/5586/613/10006/25/57522/805/11113/1729/1780/3817/354/5747/2885/3633/6453/3796/3831/3895/9181/3985/8379/23263/4650/4689/10499/5058/5063/5170/5880/5924/9475/6655/6714/9735/116984/7074/7409/7410/7204/57591/91010/121512/5525/9824/83478/55746/58504/26230/10810/9901/653604/5527/5529/57449/8826/89846/255626/8339/8337/4660/644150/9743/100271715/9928/128312/22899/10395/85415/79172/10788/89…	110	0.247747747747748
mus musculus	M_NORM_GW4_JK_2	R-HSA-8875878	MET promotes cell motility	17/1959	41/10554	0.000557507091768202	0.0156339222755423	0.0141093620089153	5906/1289/5747/2885/3673/3675/284217/3908/3909/3910/3914/4233/6714/3915/64759/85440/255631	17	0.414634146341463
mus musculus	M_NORM_GW4_JK_2	R-HSA-9006934	Signaling by Receptor Tyrosine Kinases	112/1959	455/10554	0.00061832970274315	0.0169783030878223	0.0153226439495561	9542/3071/5906/10006/8038/117/160/529/805/1500/1284/1285/1286/1287/1289/1292/1729/1950/2060/58513/2066/2099/9844/5747/2241/2242/2255/2252/2263/2321/2322/2534/9846/2885/2904/1839/3479/3643/3673/3675/3708/3709/284217/3908/3909/3910/3914/9261/4233/4254/8569/4689/4734/10718/4908/4915/4916/5058/5063/5125/5046/5140/5170/5295/5567/5578/5579/5581/5664/2185/5796/10076/5800/6014/9475/9611/53358/5753/6714/5…	112	0.246153846153846
mus musculus	M_NORM_GW4_JK_2	R-HSA-1630316	Glycosaminoglycan metabolism	38/1959	124/10554	0.000745540507296845	0.0200535181350457	0.0180979757947462	2262/11041/176/2131/2817/2719/2239/3037/3161/9955/3339/3340/55576/9956/6487/6385/64132/64131/55790/10082/9653/22856/10057/135152/10090/9394/90161/266722/138050/10678/9953/9334/9951/64579/83539/337876/9348/26035	38	0.306451612903226
mus musculus	M_NORM_GW4_JK_2	R-HSA-204998	Cell death signalling via NRAGE, NRIF and NADE	26/1959	76/10554	0.000832652070272298	0.0215183417376253	0.0194199554057316	6453/9181/23263/4804/5664/5924/6655/7074/7409/7410/7204/121512/26230/57449/89846/100271715/22899/8997/26574/10276/10451/26084/23365/50650/55160/11214	26	0.342105263157895
mus musculus	M_NORM_GW4_JK_2	R-HSA-3000178	ECM proteoglycans	26/1959	76/10554	0.000832652070272298	0.0215183417376253	0.0194199554057316	3680/176/1284/1285/1286/1287/1289/1292/1404/3339/3673/3693/3694/284217/3908/3909/3910/4146/4593/7143/3915/4038/8516/131873/7148/1288	26	0.342105263157895
mus musculus	M_NORM_GW4_JK_2	R-HSA-1500931	Cell-Cell communication	39/1959	129/10554	0.000856213488708738	0.0217017188099638	0.019585450247791	88/283/1500/977/1012/1002/1004/1006/1308/667/5747/2534/2885/3655/50848/3909/3914/5295/2185/140885/6251/6714/1010/10979/54549/253559/84063/8826/1016/221935/9863/8935/23562/9071/84612/25945/54751/84552/56288	39	0.302325581395349
mus musculus	M_NORM_GW4_JK_2	R-HSA-112043	PLC beta mediated events	18/1959	46/10554	0.000883929188872354	0.0219192224603609	0.0197817437746249	109/114/115/805/814/2770/2775/3708/3709/5136/5137/5567/5578/23236/5332/5576/108/107	18	0.391304347826087
mus musculus	M_NORM_GW4_JK_2	R-HSA-442742	CREB phosphorylation through the activation of Ras	14/1959	32/10554	0.000898056155432085	0.0219192224603609	0.0197817437746249	817/88/805/815/816/818/1739/2902/2903/2904/5170/5924/1740/57554	14	0.4375
mus musculus	M_NORM_GW4_JK_2	R-HSA-4086398	Ca2+ pathway	22/1959	61/10554	0.000921112737002768	0.0220732106794482	0.0199207156519259	805/815/7976/2775/59345/10681/55970/2788/3708/3709/51176/4772/51701/5578/23236/5530/5592/5593/23112/83439/6934/192670	22	0.360655737704918
mus musculus	M_NORM_GW4_JK_2	R-HSA-8986944	Transcriptional Regulation by MECP2	20/1959	55/10554	0.0013787004237402	0.0318164189175417	0.0287138035115582	817/805/815/816/818/814/2289/2572/2903/2904/28996/4233/5468/5775/9611/6446/9612/23112/7222/192670	20	0.363636363636364
mus musculus	M_NORM_GW4_JK_2	R-HSA-9013695	NOTCH4 Intracellular Domain Regulates Transcription	10/1959	20/10554	0.00142061194891868	0.0318164189175417	0.0287138035115582	9794/3280/4088/4853/4855/8850/3516/84441/2033/55534	10	0.5
mus musculus	M_NORM_GW4_JK_2	R-HSA-3656237	Defective EXT2 causes exostoses 2	8/1959	14/10554	0.00143371614269871	0.0318164189175417	0.0287138035115582	2262/2131/2817/2719/2239/3339/6385/10082	8	0.571428571428571
mus musculus	M_NORM_GW4_JK_2	R-HSA-3656253	Defective EXT1 causes exostoses 1, TRPS2 and CHDS	8/1959	14/10554	0.00143371614269871	0.0318164189175417	0.0287138035115582	2262/2131/2817/2719/2239/3339/6385/10082	8	0.571428571428571
mus musculus	M_NORM_GW4_JK_2	R-HSA-3000171	Non-integrin membrane-ECM interactions	21/1959	59/10554	0.00144839539837064	0.0318164189175417	0.0287138035115582	1284/1285/1286/1287/1289/1756/3339/3673/3655/3693/284217/3908/3909/3910/3914/9378/4921/5578/6385/3915/1288	21	0.355932203389831
mus musculus	M_NORM_GW4_JK_2	R-HSA-8874081	MET activates PTK2 signaling	13/1959	30/10554	0.00151866342666875	0.0328130884647444	0.0296132816589419	1289/5747/3673/3675/284217/3908/3909/3910/3914/4233/6714/3915/255631	13	0.433333333333333
mus musculus	M_NORM_GW4_JK_2	R-HSA-111885	Opioid Signalling	27/1959	83/10554	0.0015820940718068	0.0336322578490542	0.0303525687799946	109/114/115/805/814/2770/2774/2775/59345/10681/55970/2788/3708/3709/5136/5137/5142/5567/5578/23236/5332/5530/5533/5576/108/5144/107	27	0.325301204819277
mus musculus	M_NORM_GW4_JK_2	R-HSA-936837	Ion transport by P-type ATPases	20/1959	57/10554	0.00226719281542346	0.0474311131861607	0.0428058125551965	817/6717/476/491/540/10396/10079/57194/805/815/816/818/84239/79895/51761/23250/57198/5205/53826/23200	20	0.350877192982456
mus musculus	M_NORM_GW4_JK_2	R-HSA-3928662	EPHB-mediated forward signaling	16/1959	42/10554	0.00233688914860288	0.0481253109040406	0.0434323147684417	64283/2048/5747/2534/2902/2904/6453/3985/5058/9475/6714/7074/2047/8997/10097/10109	16	0.380952380952381
mus musculus	M_NORM_GW4_JK_2	R-HSA-9006925	Intracellular signaling by second messengers	74/1959	293/10554	0.00242740214994705	0.0487584030727943	0.0440036702118501	9542/23198/109/1108/8396/80243/114/115/805/814/940/941/1911/8726/1950/2066/2099/2122/2255/2252/2263/2534/2885/1839/3556/3643/3708/3709/4233/4254/4734/10718/5136/5137/5170/5293/5295/23396/8395/5567/5578/5581/5371/5468/5576/5705/5880/5928/6714/108/23112/23186/7249/7409/5525/79109/10000/80012/23035/5690/153129/5527/5529/107/51564/2308/2309/8649/5711/84232/57521/80351/192670/152831	74	0.252559726962457
mus musculus	M_NORM_GW4_JK_2	R-HSA-1839117	Signaling by cytosolic FGFR1 fusion mutants	9/1959	18/10554	0.00247068317835384	0.0487584030727943	0.0440036702118501	613/1523/9846/2885/9208/5295/6777/11064/399687	9	0.5
mus musculus	M_NORM_GW4_JK_2	R-HSA-389359	CD28 dependent Vav1 pathway	7/1959	12/10554	0.00247861381326041	0.0487584030727943	0.0440036702118501	940/941/2534/2885/5058/5063/7409	7	0.583333333333333
mus musculus	M_NORM_GW4_JK_2	R-HSA-111933	Calmodulin induced events	12/1959	28/10554	0.00256868290735859	0.0490655662594002	0.0442808800200641	109/114/115/805/814/5136/5137/5567/5578/5576/108/107	12	0.428571428571429
mus musculus	M_NORM_GW4_JK_2	R-HSA-111997	CaM pathway	12/1959	28/10554	0.00256868290735859	0.0490655662594002	0.0442808800200641	109/114/115/805/814/5136/5137/5567/5578/5576/108/107	12	0.428571428571429
mus musculus	M_OBES_VEH_JK_3	R-HSA-5576891	Cardiac conduction	46/1185	141/10554	7.28152248664407e-12	9.24753355803796e-09	8.17829946657813e-09	10142/6717/486/491/775/776/779/781/55799/785/10369/801/805/816/844/845/2257/2626/204851/28996/3708/3709/3710/3768/3784/4842/4880/6261/6262/6331/6334/6546/6786/10060/56659/80228/93589/492/10699/10368/30818/53826/444/30820/54207/59284	46	0.326241134751773
mus musculus	M_OBES_VEH_JK_3	R-HSA-112316	Neuronal System	83/1185	368/10554	2.06082777221076e-10	1.30862563535383e-07	1.15731749102573e-07	1143/8825/673/88/115/22999/773/774/781/55799/785/10369/801/805/816/80331/2036/3781/3782/2560/2562/2566/6540/54331/2788/2890/2897/2899/2902/2903/2905/2911/8514/3756/3768/3763/3778/3784/91683/9378/9379/9369/4916/5170/5567/5578/5579/23236/22871/5789/5802/6505/6506/6582/6833/10060/6857/127833/22941/27165/56659/111/9229/170850/27133/1740/26251/57554/9568/80059/9456/18/8499/57596/83988/10368/10611/8535…	83	0.22554347826087
mus musculus	M_OBES_VEH_JK_3	R-HSA-397014	Muscle contraction	54/1185	206/10554	1.27557253506661e-09	5.39992373178198e-07	4.77556454356517e-07	10142/4638/6717/72/88/486/491/775/776/779/781/55799/785/10369/801/805/816/844/845/859/1756/2257/2626/204851/28996/3708/3709/3710/3768/3784/4629/4842/4880/6261/6262/6331/6334/6546/6786/10060/56659/7138/8291/80228/93589/492/10699/10368/30818/53826/444/30820/54207/59284	54	0.262135922330097
mus musculus	M_OBES_VEH_JK_3	R-HSA-6794362	Protein-protein interactions at synapses	28/1185	87/10554	1.29974403811539e-07	4.12668732101637e-05	3.64954444386611e-05	8825/2036/2890/2902/2903/2905/2911/91683/9378/9379/9369/4916/22871/5789/5802/6857/127833/22941/9229/1740/80059/9456/8499/57596/10611/85358/8497/57497	28	0.32183908045977
mus musculus	M_OBES_VEH_JK_3	R-HSA-5578775	Ion homeostasis	21/1185	56/10554	2.67900462940211e-07	5.00422192261654e-05	4.42561524362358e-05	6717/486/491/801/805/816/844/845/3708/3709/3710/4842/6261/6262/6546/6786/10060/80228/492/53826/444	21	0.375
mus musculus	M_OBES_VEH_JK_3	R-HSA-6794361	Neurexins and neuroligins	21/1185	56/10554	2.67900462940211e-07	5.00422192261654e-05	4.42561524362358e-05	8825/2036/2902/2903/2905/2911/91683/9378/9379/9369/22871/6857/127833/22941/9229/1740/80059/9456/57596/10611/85358	21	0.375
mus musculus	M_OBES_VEH_JK_3	R-HSA-418346	Platelet homeostasis	28/1185	90/10554	2.88913263106904e-07	5.00422192261654e-05	4.42561524362358e-05	6717/491/801/805/54331/2788/3708/3709/3710/3778/10335/4842/5136/5175/5592/5593/6546/6786/7225/5525/10846/50940/8654/5529/80228/492/2983/5139	28	0.311111111111111
mus musculus	M_OBES_VEH_JK_3	R-HSA-112315	Transmission across Chemical Synapses	52/1185	227/10554	3.15226577802617e-07	5.00422192261654e-05	4.42561524362358e-05	1143/8825/673/88/115/22999/773/774/781/55799/785/10369/801/805/816/80331/2036/2560/2562/2566/6540/54331/2788/2890/2897/2899/2902/2903/2905/3768/3763/5170/5567/5578/5579/23236/6505/6506/6582/6857/27165/111/1740/57554/9568/18/8499/83988/10368/27163/8497/23426	52	0.229074889867841
mus musculus	M_OBES_VEH_JK_3	R-HSA-194315	Signaling by Rho GTPases	84/1185	444/10554	7.75188551612661e-07	0.000104902690016967	9.27734523399119e-05	23028/23433/4638/29/25/57522/701/801/805/57514/11113/1729/1780/1857/51466/3633/6453/3895/3985/4629/4689/10499/5170/5905/6655/6714/116984/7074/7204/121512/5525/50649/392/83478/9639/26230/90627/5529/57580/653604/333932/126961/8364/8361/8366/8363/8362/121504/8365/8335/3012/3018/8339/8359/8370/389337/4660/644150/100271715/9928/10395/79172/8997/10451/10144/26084/10092/23365/1124/55114/23092/57584/7978…	84	0.189189189189189
mus musculus	M_OBES_VEH_JK_3	R-HSA-194840	Rho GTPase cycle	36/1185	138/10554	8.26005433204464e-07	0.000104902690016967	9.27734523399119e-05	23433/29/57522/57514/3633/6453/6655/116984/7074/7204/121512/50649/392/83478/9639/26230/90627/57580/389337/100271715/10395/8997/10451/10144/26084/23365/1124/55114/23092/57584/55160/93663/94134/11214/55843/79658	36	0.260869565217391
mus musculus	M_OBES_VEH_JK_3	R-HSA-392154	Nitric oxide stimulates guanylate cyclase	12/1185	24/10554	2.82715816678048e-06	0.000326408261073746	0.000288667728608112	3708/3778/10335/4842/5136/5592/5593/10846/50940/8654/2983/5139	12	0.5
mus musculus	M_OBES_VEH_JK_3	R-HSA-418457	cGMP effects	10/1185	18/10554	5.74761872757938e-06	0.000608289648668818	0.000537956945818176	3708/3778/10335/5136/5592/5593/10846/50940/8654/5139	10	0.555555555555556
mus musculus	M_OBES_VEH_JK_3	R-HSA-1489509	DAG and IP3 signaling	14/1185	34/10554	7.44294634895409e-06	0.000694343719244103	0.000614061125929099	115/801/805/3708/3709/3710/5136/5137/5567/5578/5581/5575/5576/111	14	0.411764705882353
mus musculus	M_OBES_VEH_JK_3	R-HSA-5625886	Activated PKN1 stimulates transcription of AR (androgen receptor) regulated genes KLK2 and KLK3	21/1185	67/10554	7.65418273182476e-06	0.000694343719244103	0.000614061125929099	23028/10499/653604/333932/126961/8364/8361/8366/8363/8362/121504/8365/8335/3012/3018/8339/8359/8370/23081/3017/128312	21	0.313432835820896
mus musculus	M_OBES_VEH_JK_3	R-HSA-5576893	Phase 2 - plateau phase	12/1185	27/10554	1.31684924334666e-05	0.00105871226355687	0.000936300029187886	10142/775/776/779/781/55799/785/10369/3784/93589/10368/59284	12	0.444444444444444
mus musculus	M_OBES_VEH_JK_3	R-HSA-193648	NRAGE signals death through JNK	19/1185	59/10554	1.33381072574094e-05	0.00105871226355687	0.000936300029187886	29/6453/4804/6655/7074/7204/121512/50649/9639/26230/57580/389337/100271715/8997/10451/26084/23365/55160/11214	19	0.322033898305085
mus musculus	M_OBES_VEH_JK_3	R-HSA-5607763	CLEC7A (Dectin-1) induces NFAT activation	8/1185	13/10554	1.89067017151488e-05	0.00140559490228702	0.0012430748120516	801/805/3708/3709/3710/4773/4775/5530	8	0.615384615384615
mus musculus	M_OBES_VEH_JK_3	R-HSA-112043	PLC beta mediated events	16/1185	46/10554	2.15408059615637e-05	0.00140559490228702	0.0012430748120516	115/801/805/2775/3708/3709/3710/5136/5137/5567/5578/23236/5332/5575/5576/111	16	0.347826086956522
mus musculus	M_OBES_VEH_JK_3	R-HSA-5576892	Phase 0 - rapid depolarisation	16/1185	46/10554	2.15408059615637e-05	0.00140559490228702	0.0012430748120516	775/776/779/781/55799/785/10369/801/805/816/2257/6331/6334/93589/10368/59284	16	0.347826086956522
mus musculus	M_OBES_VEH_JK_3	R-HSA-1912408	Pre-NOTCH Transcription and Translation	25/1185	93/10554	2.21353527919216e-05	0.00140559490228702	0.0012430748120516	861/4853/4855/3516/27327/84441/653604/333932/126961/8364/8361/8366/8363/8362/121504/8365/8335/3012/3018/8339/8359/8370/55534/3017/128312	25	0.268817204301075
mus musculus	M_OBES_VEH_JK_3	R-HSA-112040	G-protein mediated events	16/1185	47/10554	2.92894734855996e-05	0.00177131577746245	0.00156650968466841	115/801/805/2775/3708/3709/3710/5136/5137/5567/5578/23236/5332/5575/5576/111	16	0.340425531914894
mus musculus	M_OBES_VEH_JK_3	R-HSA-5625740	RHO GTPases activate PKNs	25/1185	95/10554	3.27943677302055e-05	0.00189312940988005	0.0016742387735947	23028/4629/10499/5170/653604/333932/126961/8364/8361/8366/8363/8362/121504/8365/8335/3012/3018/8339/8359/8370/4660/79784/23081/3017/128312	25	0.263157894736842
mus musculus	M_OBES_VEH_JK_3	R-HSA-416482	G alpha (12/13) signalling events	22/1185	79/10554	3.76215847825239e-05	0.00207736576842632	0.00183717304178274	29/147/148/54331/2788/6453/6655/7074/7204/121512/50649/9639/26230/57580/389337/100271715/8997/10451/26084/23365/55160/11214	22	0.278481012658228
mus musculus	M_OBES_VEH_JK_3	R-HSA-418360	Platelet calcium homeostasis	12/1185	30/10554	4.75091818994738e-05	0.00251402754218049	0.00222334636345345	6717/491/801/805/3708/3709/3710/6546/6786/7225/80228/492	12	0.4
mus musculus	M_OBES_VEH_JK_3	R-HSA-1912422	Pre-NOTCH Expression and Processing	27/1185	109/10554	5.15932351707325e-05	0.00262093634667321	0.00231789397588091	861/2683/4853/4855/3516/6487/27327/84441/653604/333932/126961/8364/8361/8366/8363/8362/121504/8365/8335/3012/3018/8339/8359/8370/55534/3017/128312	27	0.247706422018349
mus musculus	M_OBES_VEH_JK_3	R-HSA-204998	Cell death signalling via NRAGE, NRIF and NADE	21/1185	76/10554	6.36479289979174e-05	0.00299380999360574	0.00264765459028374	29/6453/4804/5664/6655/7074/7316/7204/121512/50649/9639/26230/57580/389337/100271715/8997/10451/26084/23365/55160/11214	21	0.276315789473684
mus musculus	M_OBES_VEH_JK_3	R-HSA-5693565	Recruitment and ATM-mediated phosphorylation of repair and signaling proteins at DNA double strand breaks	21/1185	76/10554	6.36479289979174e-05	0.00299380999360574	0.00264765459028374	7468/9577/25/580/2138/2139/2070/7316/8364/8361/8366/8363/8362/121504/8365/3018/8339/8359/8370/3017/128312	21	0.276315789473684
mus musculus	M_OBES_VEH_JK_3	R-HSA-5693606	DNA Double Strand Break Response	21/1185	77/10554	7.84043313992191e-05	0.00341700064827922	0.00302191437357143	7468/9577/25/580/2138/2139/2070/7316/8364/8361/8366/8363/8362/121504/8365/3018/8339/8359/8370/3017/128312	21	0.272727272727273
mus musculus	M_OBES_VEH_JK_3	R-HSA-3214815	HDACs deacetylate histones	24/1185	94/10554	7.92542607583757e-05	0.00341700064827922	0.00302191437357143	23028/25855/3066/51317/23186/5926/653604/333932/126961/8364/8361/8366/8363/8362/121504/8365/8335/3012/3018/8339/8359/8370/3017/128312	24	0.25531914893617
mus musculus	M_OBES_VEH_JK_3	R-HSA-114508	Effects of PIP2 hydrolysis	11/1185	27/10554	8.07165507467532e-05	0.00341700064827922	0.00302191437357143	1608/3708/3709/3710/5581/5583/5588/7225/9162/139189/57406	11	0.407407407407407
mus musculus	M_OBES_VEH_JK_3	R-HSA-111885	Opioid Signalling	22/1185	83/10554	8.52639817766949e-05	0.00349307280181944	0.0030891907828772	5143/115/801/805/2775/54331/2788/3708/3709/3710/5136/5137/5142/5567/5578/23236/5332/5530/5575/5576/111/5144	22	0.265060240963855
mus musculus	M_OBES_VEH_JK_3	R-HSA-3214842	HDMs demethylate histones	16/1185	51/10554	9.04873230263167e-05	0.00359121563260694	0.00317598597595658	23028/84678/653604/333932/126961/8364/8361/8366/8363/8362/121504/8365/8359/8370/84159/23081	16	0.313725490196078
mus musculus	M_OBES_VEH_JK_3	R-HSA-112314	Neurotransmitter receptors and postsynaptic signal transmission	34/1185	156/10554	9.91277842983443e-05	0.00381491775936052	0.00337382283401382	1143/673/88/115/10369/801/805/816/2036/2560/2562/2566/54331/2788/2890/2897/2899/2902/2903/2905/3768/3763/5170/5567/5578/5579/23236/111/1740/57554/9568/83988/10368/23426	34	0.217948717948718
mus musculus	M_OBES_VEH_JK_3	R-HSA-212300	PRC2 methylates histones and DNA	20/1185	73/10554	0.000107566826635476	0.00401793734785455	0.00355336854551248	121536/3720/653604/333932/126961/8364/8361/8366/8363/8362/121504/8365/8335/3012/3018/8339/8359/8370/3017/128312	20	0.273972602739726
mus musculus	M_OBES_VEH_JK_3	R-HSA-171306	Packaging Of Telomere Ends	16/1185	52/10554	0.000117255138418471	0.0042086669999984	0.00372204532863513	25913/8364/8361/8366/8363/8362/121504/8365/8335/3012/3018/8339/8359/8370/3017/128312	16	0.307692307692308
mus musculus	M_OBES_VEH_JK_3	R-HSA-427359	SIRT1 negatively regulates rRNA expression	19/1185	68/10554	0.000119300796850348	0.0042086669999984	0.00372204532863513	653604/333932/126961/8364/8361/8366/8363/8362/121504/8365/8335/3012/3018/8339/8359/8370/79101/3017/128312	19	0.279411764705882
mus musculus	M_OBES_VEH_JK_3	R-HSA-73728	RNA Polymerase I Promoter Opening	18/1185	63/10554	0.0001308763497824	0.0044922422763148	0.00397283258087683	653604/333932/126961/8364/8361/8366/8363/8362/121504/8365/8335/3012/3018/8339/8359/8370/3017/128312	18	0.285714285714286
mus musculus	M_OBES_VEH_JK_3	R-HSA-193704	p75 NTR receptor-mediated signalling	24/1185	97/10554	0.000134916324805036	0.00450904559216832	0.00398769303509623	29/3066/3551/6453/4792/4804/5664/6655/7074/7316/7204/121512/50649/9639/26230/57580/389337/100271715/8997/10451/26084/23365/55160/11214	24	0.247422680412371
mus musculus	M_OBES_VEH_JK_3	R-HSA-442729	CREB phosphorylation through the activation of CaMKII	9/1185	20/10554	0.00014581748108802	0.00474841540978937	0.00419938602755513	88/801/805/816/2902/2903/2905/1740/57554	9	0.45
mus musculus	M_OBES_VEH_JK_3	R-HSA-983712	Ion channel transport	38/1185	186/10554	0.000168748373363678	0.00535776085429678	0.00473827669418539	55129/196527/51606/6717/40/486/491/529/540/801/805/816/844/845/1183/4308/6261/6262/6446/23545/7225/7316/84239/80036/161003/55515/7439/57101/162514/121601/492/259232/51761/23250/374868/53826/444/255231	38	0.204301075268817
mus musculus	M_OBES_VEH_JK_3	R-HSA-5334118	DNA methylation	18/1185	65/10554	0.000202470448244931	0.00627164559197713	0.00554649469261466	653604/333932/126961/8364/8361/8366/8363/8362/121504/8365/8335/3012/3018/8339/8359/8370/3017/128312	18	0.276923076923077
mus musculus	M_OBES_VEH_JK_3	R-HSA-3214841	PKMTs methylate histone lysines	19/1185	71/10554	0.000222263412455781	0.00672082223378193	0.00594373586692526	7468/121536/2122/653604/333932/126961/8364/8361/8366/8363/8362/121504/8365/8359/8370/55729/64754/63976/80854	19	0.267605633802817
mus musculus	M_OBES_VEH_JK_3	R-HSA-5218921	VEGFR2 mediated cell proliferation	9/1185	21/10554	0.00022988984366274	0.00678976980120184	0.00600471146115406	801/805/3708/3709/3710/5170/5578/5579/6714	9	0.428571428571429
mus musculus	M_OBES_VEH_JK_3	R-HSA-4086398	Ca2+ pathway	17/1185	61/10554	0.000277769119486863	0.00801742685791628	0.00709042226058572	801/805/2775/54331/2788/3708/3709/3710/51176/5578/23236/5530/5592/5593/83439/27327/6885	17	0.278688524590164
mus musculus	M_OBES_VEH_JK_3	R-HSA-442982	Ras activation upon Ca2+ influx through NMDA receptor	9/1185	22/10554	0.000350536069289484	0.00973751119527245	0.00861162407406192	88/801/805/816/2902/2903/2905/1740/57554	9	0.409090909090909
mus musculus	M_OBES_VEH_JK_3	R-HSA-2672351	Stimuli-sensing channels	25/1185	109/10554	0.000352697255891758	0.00973751119527245	0.00861162407406192	55129/196527/6717/40/801/805/844/845/1183/4308/6261/6262/6446/7225/7316/80036/161003/55515/7439/57101/162514/121601/259232/444/255231	25	0.229357798165138
mus musculus	M_OBES_VEH_JK_3	R-HSA-442742	CREB phosphorylation through the activation of Ras	11/1185	32/10554	0.000470194020822259	0.0127052426903036	0.0112362154583953	673/88/801/805/816/2902/2903/2905/5170/1740/57554	11	0.34375
mus musculus	M_OBES_VEH_JK_3	R-HSA-8939211	ESR-mediated signaling	32/1185	156/10554	0.000496879118622526	0.0131465933468877	0.0116265355168911	23028/1386/861/865/1105/2066/2099/2289/4602/8648/10499/6387/27327/9687/653604/333932/126961/8364/8361/8366/8363/8362/121504/8365/8335/3012/3018/8339/8359/8370/3017/128312	32	0.205128205128205
mus musculus	M_OBES_VEH_JK_3	R-HSA-9018519	Estrogen-dependent gene expression	31/1185	150/10554	0.000528392849860662	0.0136950799861845	0.012111604098847	23028/1386/861/865/1105/2066/2099/4602/8648/10499/6387/27327/9687/653604/333932/126961/8364/8361/8366/8363/8362/121504/8365/8335/3012/3018/8339/8359/8370/3017/128312	31	0.206666666666667
mus musculus	M_OBES_VEH_JK_3	R-HSA-427389	ERCC6 (CSB) and EHMT2 (G9a) positively regulate rRNA expression	19/1185	76/10554	0.000568312250458454	0.0140634979964923	0.0124374242538394	3066/653604/333932/126961/8364/8361/8366/8363/8362/121504/8365/8335/3012/3018/8339/8359/8370/3017/128312	19	0.25
mus musculus	M_OBES_VEH_JK_3	R-HSA-157579	Telomere Maintenance	20/1185	82/10554	0.000580304925884013	0.0140634979964923	0.0124374242538394	25913/5422/5558/5982/7015/8364/8361/8366/8363/8362/121504/8365/8335/3012/3018/8339/8359/8370/3017/128312	20	0.24390243902439
mus musculus	M_OBES_VEH_JK_3	R-HSA-111933	Calmodulin induced events	10/1185	28/10554	0.000600339371573135	0.0140634979964923	0.0124374242538394	115/801/805/5136/5137/5567/5578/5575/5576/111	10	0.357142857142857
mus musculus	M_OBES_VEH_JK_3	R-HSA-111997	CaM pathway	10/1185	28/10554	0.000600339371573135	0.0140634979964923	0.0124374242538394	115/801/805/5136/5137/5567/5578/5575/5576/111	10	0.357142857142857
mus musculus	M_OBES_VEH_JK_3	R-HSA-1855204	Synthesis of IP3 and IP4 in the cytosol	10/1185	28/10554	0.000600339371573135	0.0140634979964923	0.0124374242538394	801/805/3633/23236/5332/5336/23007/9651/3707/51196	10	0.357142857142857
mus musculus	M_OBES_VEH_JK_3	R-HSA-194068	Bile acid and bile salt metabolism	13/1185	43/10554	0.000609049125832342	0.0140634979964923	0.0124374242538394	6579/10858/3295/8648/10499/5740/6342/9885/28234/51302/114876/8309/114880	13	0.302325581395349
mus musculus	M_OBES_VEH_JK_3	R-HSA-9006931	Signaling by Nuclear Receptors	38/1185	199/10554	0.000685893902431704	0.015555093858719	0.0137565562762148	23028/112724/216/1386/861/865/1105/1374/2066/2099/2289/4602/8648/10499/9249/6387/5915/27327/5165/9687/653604/333932/126961/8364/8361/8366/8363/8362/121504/8365/8335/3012/3018/8339/8359/8370/3017/128312	38	0.190954773869347
mus musculus	M_OBES_VEH_JK_3	R-HSA-442755	Activation of NMDA receptors and postsynaptic events	13/1185	44/10554	0.00077692197274422	0.0173103667611431	0.0153088780224946	673/88/801/805/816/2890/2902/2903/2905/5170/5567/1740/57554	13	0.295454545454545
mus musculus	M_OBES_VEH_JK_3	R-HSA-73777	RNA Polymerase I Chain Elongation	21/1185	90/10554	0.000801536146105511	0.0175508776819655	0.015521580179575	2965/4331/653604/333932/126961/8364/8361/8366/8363/8362/121504/8365/8335/3012/3018/8339/8359/8370/79101/3017/128312	21	0.233333333333333
mus musculus	M_OBES_VEH_JK_3	R-HSA-192105	Synthesis of bile acids and bile salts	11/1185	34/10554	0.000844104874057183	0.0181697150856377	0.0160688653098843	10858/3295/8648/10499/5740/6342/9885/51302/114876/8309/114880	11	0.323529411764706
mus musculus	M_OBES_VEH_JK_3	R-HSA-2022090	Assembly of collagen fibrils and other multimeric structures	16/1185	61/10554	0.000866114787299684	0.0183327629978433	0.0162130610183993	1306/1286/1292/1295/1508/667/3909/3914/3691/7092/7093/131873/85301/50509/255631/1288	16	0.262295081967213
mus musculus	M_OBES_VEH_JK_3	R-HSA-1483249	Inositol phosphate metabolism	14/1185	50/10554	0.000894061959059392	0.018399727466021	0.0162722828066675	801/805/3633/23236/5332/3632/5336/23007/9651/117283/3707/9108/3612/51196	14	0.28
mus musculus	M_OBES_VEH_JK_3	R-HSA-438066	Unblocking of NMDA receptors, glutamate binding and activation	8/1185	20/10554	0.000898254411727009	0.018399727466021	0.0162722828066675	88/816/2890/2902/2903/2905/1740/57554	8	0.4
mus musculus	M_OBES_VEH_JK_3	R-HSA-8936459	RUNX1 regulates genes involved in megakaryocyte differentiation and platelet function	22/1185	97/10554	0.000914269124284891	0.0184305045689176	0.0162995013469002	861/865/5588/27327/653604/333932/126961/8364/8361/8366/8363/8362/121504/8365/8335/3012/3018/8339/8359/8370/3017/128312	22	0.22680412371134
mus musculus	M_OBES_VEH_JK_3	R-HSA-201722	Formation of the beta-catenin:TCF transactivating complex	21/1185	91/10554	0.00093409843486846	0.018536015816921	0.0163928129934975	51176/83439/7015/653604/333932/126961/8364/8361/8366/8363/8362/121504/8365/8335/3012/3018/8339/8359/8370/3017/128312	21	0.230769230769231
mus musculus	M_OBES_VEH_JK_3	R-HSA-438064	Post NMDA receptor activation events	12/1185	40/10554	0.00105751064356088	0.0199391681928281	0.0176337276931186	673/88/801/805/816/2902/2903/2905/5170/5567/1740/57554	12	0.3
mus musculus	M_OBES_VEH_JK_3	R-HSA-912446	Meiotic recombination	20/1185	86/10554	0.00110510487503819	0.0199391681928281	0.0176337276931186	4292/653604/333932/126961/8364/8361/8366/8363/8362/121504/8365/8335/3012/3018/8339/8359/8370/4438/3017/128312	20	0.232558139534884
mus musculus	M_OBES_VEH_JK_3	R-HSA-2299718	Condensation of Prophase Chromosomes	18/1185	74/10554	0.00110989912347209	0.0199391681928281	0.0176337276931186	653604/333932/126961/8364/8361/8366/8363/8362/121504/8365/8335/3012/3018/8339/8359/8370/3017/128312	18	0.243243243243243
mus musculus	M_OBES_VEH_JK_3	R-HSA-606279	Deposition of new CENPA-containing nucleosomes at the centromere	18/1185	74/10554	0.00110989912347209	0.0199391681928281	0.0176337276931186	51773/8364/8361/8366/8363/8362/121504/8365/8335/3012/3018/8339/8359/8370/79172/57082/3017/128312	18	0.243243243243243
mus musculus	M_OBES_VEH_JK_3	R-HSA-774815	Nucleosome assembly	18/1185	74/10554	0.00110989912347209	0.0199391681928281	0.0176337276931186	51773/8364/8361/8366/8363/8362/121504/8365/8335/3012/3018/8339/8359/8370/79172/57082/3017/128312	18	0.243243243243243
mus musculus	M_OBES_VEH_JK_3	R-HSA-422356	Regulation of insulin secretion	19/1185	80/10554	0.00111428825161856	0.0199391681928281	0.0176337276931186	773/775/776/1131/2740/9630/54331/2788/3708/3709/3710/5567/5578/23236/5575/5576/6833/111/26251	19	0.2375
mus musculus	M_OBES_VEH_JK_3	R-HSA-111996	Ca-dependent events	10/1185	30/10554	0.00111470940290614	0.0199391681928281	0.0176337276931186	115/801/805/5136/5137/5567/5578/5575/5576/111	10	0.333333333333333
mus musculus	M_OBES_VEH_JK_3	R-HSA-375165	NCAM signaling for neurite out-growth	16/1185	63/10554	0.00126110965722954	0.0222445731205767	0.0196725731617533	775/776/779/785/1286/1292/2260/2534/2674/4684/6711/6714/6900/131873/50509/8912	16	0.253968253968254
mus musculus	M_OBES_VEH_JK_3	R-HSA-5693571	Nonhomologous End-Joining (NHEJ)	17/1185	69/10554	0.00129673183356432	0.0223682674427886	0.0197819654881521	7468/9577/580/8364/8361/8366/8363/8362/121504/8365/3018/8339/8359/8370/55183/3017/128312	17	0.246376811594203
mus musculus	M_OBES_VEH_JK_3	R-HSA-2559580	Oxidative Stress Induced Senescence	26/1185	125/10554	0.00130334786674516	0.0223682674427886	0.0197819654881521	1021/8550/7316/27327/5608/5602/9448/653604/333932/126961/8364/8361/8366/8363/8362/121504/8365/8335/3012/3018/8339/8359/8370/1912/3017/128312	26	0.208
mus musculus	M_OBES_VEH_JK_3	R-HSA-180024	DARPP-32 events	9/1185	26/10554	0.00145334383205018	0.0246099555560497	0.0217644613164567	5143/801/805/5142/5567/5530/5575/5576/5144	9	0.346153846153846
mus musculus	M_OBES_VEH_JK_3	R-HSA-195721	Signaling by WNT	55/1185	330/10554	0.00164471248723725	0.0272250150423482	0.0240771579363328	324/801/805/1857/8324/2775/54331/2788/3708/3709/3710/51176/4040/9736/8395/5578/5579/23236/5530/5592/5593/6422/83439/7015/7316/5525/27327/340419/6885/5687/4919/4920/5529/653604/333932/126961/8364/8361/8366/8363/8362/121504/8365/8335/3012/3018/8339/8359/8370/84133/80351/57154/3017/128312/23072	55	0.166666666666667
mus musculus	M_OBES_VEH_JK_3	R-HSA-112308	Presynaptic depolarization and calcium channel opening	6/1185	13/10554	0.0016880638868595	0.0272250150423482	0.0240771579363328	773/774/781/55799/785/10369	6	0.461538461538462
mus musculus	M_OBES_VEH_JK_3	R-HSA-425561	Sodium/Calcium exchangers	6/1185	13/10554	0.0016880638868595	0.0272250150423482	0.0240771579363328	6717/801/805/80024/6546/123041	6	0.461538461538462
mus musculus	M_OBES_VEH_JK_3	R-HSA-419037	NCAM1 interactions	12/1185	42/10554	0.00169352455775237	0.0272250150423482	0.0240771579363328	775/776/779/785/1286/1292/2674/4684/6900/131873/50509/8912	12	0.285714285714286
mus musculus	M_OBES_VEH_JK_3	R-HSA-68875	Mitotic Prophase	28/1185	141/10554	0.00181603077888488	0.0284735690022692	0.0251813494616007	4926/5578/5579/221496/653604/333932/126961/8364/8361/8366/8363/8362/121504/8365/8335/3012/3018/8339/8359/8370/23592/23225/140609/9663/7444/55706/3017/128312	28	0.198581560283688
mus musculus	M_OBES_VEH_JK_3	R-HSA-73887	Death Receptor Signalling	28/1185	141/10554	0.00181603077888488	0.0284735690022692	0.0251813494616007	29/330/841/3066/3551/6453/4792/4804/5664/6655/7074/7316/7204/121512/50649/9639/26230/6885/57580/389337/100271715/8997/10451/26084/84888/23365/55160/11214	28	0.198581560283688
mus musculus	M_OBES_VEH_JK_3	R-HSA-983695	Antigen activates B Cell Receptor (BCR) leading to generation of second messengers	10/1185	32/10554	0.00194219502602151	0.030080337598138	0.0266023375194473	801/805/2534/3708/3709/3710/5295/6786/5336/80228	10	0.3125
mus musculus	M_OBES_VEH_JK_3	R-HSA-1500931	Cell-Cell communication	26/1185	129/10554	0.00209038394579173	0.031985392905488	0.0282871232740619	88/1012/1002/1004/667/2534/3909/3914/5295/140885/3691/6251/6711/6714/1010/54549/253559/1016/221935/9863/23562/55742/9071/84623/84552/56288	26	0.201550387596899
mus musculus	M_OBES_VEH_JK_3	R-HSA-73886	Chromosome Maintenance	23/1185	110/10554	0.00224674641779605	0.0339686660785831	0.0300410830549923	25913/5422/5558/5982/7015/51773/8364/8361/8366/8363/8362/121504/8365/8335/3012/3018/8339/8359/8370/79172/57082/3017/128312	23	0.209090909090909
mus musculus	M_OBES_VEH_JK_3	R-HSA-8939236	RUNX1 regulates transcription of genes involved in differentiation of HSCs	26/1185	130/10554	0.00234108360411492	0.0349785432614817	0.0309341944964782	25/861/865/4331/4602/6688/7316/5687/653604/333932/126961/8364/8361/8366/8363/8362/121504/8365/8335/3012/3018/8339/8359/8370/3017/128312	26	0.2
mus musculus	M_OBES_VEH_JK_3	R-HSA-2871809	FCERI mediated Ca+2 mobilization	10/1185	33/10554	0.0025107261118457	0.037077001884233	0.0327900215586213	801/805/3708/3709/3710/4773/4775/5530/5336/10451	10	0.303030303030303
mus musculus	M_OBES_VEH_JK_3	R-HSA-418359	Reduction of cytosolic Ca++ levels	6/1185	14/10554	0.00267556441059452	0.039057089671897	0.0345411642601857	6717/491/801/805/6546/492	6	0.428571428571429
mus musculus	M_OBES_VEH_JK_3	R-HSA-427413	NoRC negatively regulates rRNA expression	22/1185	106/10554	0.003050131996625	0.0440189504058381	0.0389293162727138	2965/3066/4331/653604/333932/126961/8364/8361/8366/8363/8362/121504/8365/8335/3012/3018/8339/8359/8370/79101/3017/128312	22	0.207547169811321
mus musculus	M_OBES_VEH_JK_3	R-HSA-163615	PKA activation	7/1185	19/10554	0.00328893433022922	0.0469319842628215	0.0415055343625616	115/801/805/5567/5575/5576/111	7	0.368421052631579
mus musculus	M_OBES_VEH_JK_3	R-HSA-112310	Neurotransmitter release cycle	13/1185	51/10554	0.00338483996469566	0.0477638528351498	0.0422412192085411	8825/22999/80331/6540/6505/6506/6582/6857/27165/18/8499/27163/8497	13	0.254901960784314
mus musculus	M_OBES_VEH_JK_3	R-HSA-4551638	SUMOylation of chromatin organization proteins	16/1185	70/10554	0.00402125860355027	0.0557674600218328	0.0493194196794825	3066/9063/6612/23314/8364/8361/8366/8363/8362/121504/8365/8359/8370/1912/23225/55706	16	0.228571428571429
mus musculus	M_OBES_VEH_JK_3	R-HSA-2214320	Anchoring fibril formation	6/1185	15/10554	0.00403984749764458	0.0557674600218328	0.0493194196794825	1286/3909/3914/7092/7093/1288	6	0.4
mus musculus	M_OBES_GW4_JK_4	R-HSA-112043	PLC beta mediated events	12/665	46/10554	1.89416051648071e-05	0.0114614142308153	0.0107253113460632	115/801/814/2770/3709/5136/5137/23236/5332/5576/108/107	12	0.260869565217391
mus musculus	M_OBES_GW4_JK_4	R-HSA-112040	G-protein mediated events	12/665	47/10554	2.39975792801305e-05	0.0114614142308153	0.0107253113460632	115/801/814/2770/3709/5136/5137/23236/5332/5576/108/107	12	0.25531914893617
mus musculus	M_OBES_GW4_JK_4	R-HSA-1489509	DAG and IP3 signaling	10/665	34/10554	3.02944869536968e-05	0.0114614142308153	0.0107253113460632	115/801/814/3709/5136/5137/5581/5576/108/107	10	0.294117647058824
mus musculus	M_OBES_GW4_JK_4	R-HSA-425407	SLC-mediated transmembrane transport	32/665	246/10554	7.09865657972444e-05	0.0201365956369877	0.0188433341040766	6563/6579/6717/64849/56606/6542/801/861/80024/6559/9194/6505/6514/6523/6546/91749/6533/55532/6549/115584/120103/204962/6538/284129/155184/6509/51458/6564/6527/64924/10991/1497	32	0.130081300813008
mus musculus	M_OBES_GW4_JK_4	R-HSA-112315	Transmission across Chemical Synapses	30/665	227/10554	8.87074697664658e-05	0.0201365956369877	0.0188433341040766	115/22999/161/801/814/1312/2036/2562/2770/2788/2890/2898/2903/2904/3762/3763/5170/5579/23236/6505/6857/108/1740/9568/6538/107/83988/27163/220074/23426	30	0.13215859030837
mus musculus	M_OBES_GW4_JK_4	R-HSA-112314	Neurotransmitter receptors and postsynaptic signal transmission	23/665	156/10554	0.000112714371860671	0.0213218020103103	0.0199524212644592	115/161/801/814/2036/2562/2770/2788/2890/2898/2903/2904/3762/3763/5170/5579/23236/108/1740/9568/107/83988/23426	23	0.147435897435897
mus musculus	M_OBES_GW4_JK_4	R-HSA-192105	Synthesis of bile acids and bile salts	9/665	34/10554	0.000186642036300829	0.027282256387717	0.0255300688107641	114883/1593/10858/9420/10499/9971/6718/114876/114880	9	0.264705882352941
mus musculus	M_OBES_GW4_JK_4	R-HSA-111933	Calmodulin induced events	8/665	28/10554	0.000239361684635929	0.027282256387717	0.0255300688107641	115/801/814/5136/5137/5576/108/107	8	0.285714285714286
mus musculus	M_OBES_GW4_JK_4	R-HSA-111997	CaM pathway	8/665	28/10554	0.000239361684635929	0.027282256387717	0.0255300688107641	115/801/814/5136/5137/5576/108/107	8	0.285714285714286
mus musculus	M_OBES_GW4_JK_4	R-HSA-112316	Neuronal System	41/665	368/10554	0.000249915767197339	0.027282256387717	0.0255300688107641	2915/115/22999/161/801/814/1312/2036/2562/2770/2788/2890/2898/2903/2904/3751/3756/3762/3763/9378/5170/5579/23236/5792/6505/6833/6857/127833/108/22941/22839/1740/26251/9568/80059/6538/107/83988/27163/220074/23426	41	0.111413043478261
mus musculus	M_OBES_GW4_JK_4	R-HSA-194068	Bile acid and bile salt metabolism	10/665	43/10554	0.000264409533273028	0.027282256387717	0.0255300688107641	114883/1593/6579/10858/9420/10499/9971/6718/114876/114880	10	0.232558139534884
mus musculus	M_OBES_GW4_JK_4	R-HSA-111996	Ca-dependent events	8/665	30/10554	0.000402905222444255	0.0381081189561858	0.0356606464426538	115/801/814/5136/5137/5576/108/107	8	0.266666666666667
mus musculus	M_OBES_GW4_JK_4	R-HSA-2682334	EPH-Ephrin signaling	15/665	92/10554	0.000584172044736182	0.0475766396697869	0.0445210567371342	161/1072/2041/1969/2042/2048/2904/3985/4629/5664/6714/2047/8874/8997/79784	15	0.16304347826087
mus musculus	M_OBES_GW4_JK_4	R-HSA-111885	Opioid Signalling	14/665	83/10554	0.000621375863285706	0.0475766396697869	0.0445210567371342	115/801/814/2770/2788/3709/5136/5137/5142/23236/5332/5576/108/107	14	0.168674698795181
mus musculus	M_OBES_GW4_JK_4	R-HSA-6794361	Neurexins and neuroligins	11/665	56/10554	0.000628766163036831	0.0475766396697869	0.0445210567371342	2915/2036/2903/2904/9378/6857/127833/22941/22839/1740/80059	11	0.196428571428571
mus musculus	M_NORM_OCA_SK_1	R-HSA-2426168	Activation of gene expression by SREBF (SREBP)	15/1105	42/10554	1.16542129297457e-05	0.0146376914397605	0.0140586610710405	31/80205/2194/2222/57678/3156/79071/4520/8648/10499/4802/4597/6721/10498/79718	15	0.357142857142857
mus musculus	M_NORM_OCA_SK_1	R-HSA-1655829	Regulation of cholesterol biosynthesis by SREBP (SREBF)	17/1105	55/10554	2.76290306277784e-05	0.0173510312342448	0.0166646679470705	31/80205/2194/2222/57678/3156/79071/4520/8648/10499/4802/4597/6721/10498/9871/51141/79718	17	0.309090909090909
mus musculus	M_NORM_OCA_SK_1	R-HSA-174824	Plasma lipoprotein assembly, remodeling, and clearance	19/1105	69/10554	5.74050745042347e-05	0.0240335911924396	0.0230828825901239	344/19/341/348/3990/3931/3949/3988/9388/55911/5034/5125/5046/5360/949/84699/338/51599/116519	19	0.27536231884058
mus musculus	M_NORM_OCA_SK_1	R-HSA-400206	Regulation of lipid metabolism by Peroxisome proliferator-activated receptor alpha (PPARalpha)	27/1105	119/10554	7.7983593738615e-05	0.0244868484339251	0.0235182101116981	80205/19/123/211/2222/3156/4520/8648/10499/4802/5244/10891/6095/6257/25942/9612/6721/6822/9967/1024/54600/9477/9968/10498/116519/9441/79718	27	0.226890756302521
mus musculus	M_NORM_OCA_SK_1	R-HSA-8963899	Plasma lipoprotein remodeling	11/1105	30/10554	0.000131272765316665	0.0275342724391308	0.0264450856648038	344/348/3990/3931/9388/5125/5046/5360/84699/338/116519	11	0.366666666666667
mus musculus	M_NORM_OCA_SK_1	R-HSA-1989781	PPARA activates gene expression	26/1105	117/10554	0.000151008338682455	0.0275342724391308	0.0264450856648038	80205/19/123/211/2222/3156/4520/8648/10499/4802/5244/10891/6095/6257/9612/6721/6822/9967/1024/54600/9477/9968/10498/116519/9441/79718	26	0.222222222222222
mus musculus	M_NORM_OCA_SK_1	R-HSA-8957322	Metabolism of steroids	31/1105	150/10554	0.000153455340027003	0.0275342724391308	0.0264450856648038	114883/1593/31/80205/2194/2222/57678/3156/3290/3294/3283/79071/80765/4520/8648/10499/4802/4597/5740/6721/6718/39/8647/6579/10498/114876/9871/51141/5007/6715/79718	31	0.206666666666667
mus musculus	M_NORM_OCA_SK_1	R-HSA-6806667	Metabolism of fat-soluble vitamins	14/1105	47/10554	0.00021662558938797	0.0340102175339113	0.0326648586103439	2262/344/348/57016/6383/3949/4035/6382/6385/338/29967/79001/7274/154807	14	0.297872340425532
mus musculus	M_NORM_OCA_SK_1	R-HSA-9006934	Signaling by Receptor Tyrosine Kinases	71/1105	455/10554	0.000343405392009406	0.0473945338025163	0.045519724889108	7867/10458/525/801/1291/1956/29924/2099/2242/2246/9965/2263/2321/2335/2887/2886/1839/4485/3249/3479/3480/3667/8660/8471/3708/3728/284217/3909/3914/3918/9261/4233/4846/4915/5058/5125/5046/5140/5154/5156/5295/5581/5590/5340/5516/5664/5770/5795/5796/9475/6387/6774/6777/7006/84951/7409/10413/79109/6461/10000/10319/64759/85301/8874/2475/256076/57610/80004/51741/9101/23543	71	0.156043956043956
mus musculus	M_NORM_OCA_SK_1	R-HSA-1236977	Endosomal/Vacuolar pathway	6/1105	11/10554	0.000377345014351244	0.0473945338025163	0.045519724889108	1515/3105/3107/3133/3134/4012	6	0.545454545454545
mus musculus	M_NORM_OCA_SK_1	R-HSA-383280	Nuclear Receptor transcription pathway	14/1105	50/10554	0.000440828100010635	0.0503345539648507	0.0483434452260466	4306/2099/2908/8856/4929/5467/5916/6095/6097/6257/8431/2104/2494/9975	14	0.28
mus musculus	M_NORM_VEH_SK_3	R-HSA-2426168	Activation of gene expression by SREBF (SREBP)	19/1517	42/10554	1.43906058000856e-06	0.00180606215403815	0.00171202444755197	31/80205/1387/1717/2194/2222/57678/3156/79071/4520/8648/10499/4802/5465/4597/6721/3157/23054/79718	19	0.452380952380952
mus musculus	M_NORM_VEH_SK_3	R-HSA-1655829	Regulation of cholesterol biosynthesis by SREBP (SREBF)	22/1517	55/10554	2.76367582867353e-06	0.00180606215403815	0.00171202444755197	31/80205/1387/1717/2194/2222/57678/3156/79071/4520/8648/10499/4802/5465/4597/6721/3157/9632/23054/51128/9871/79718	22	0.4
mus musculus	M_NORM_VEH_SK_3	R-HSA-400206	Regulation of lipid metabolism by Peroxisome proliferator-activated receptor alpha (PPARalpha)	36/1517	119/10554	6.28974731910573e-06	0.00245446397566783	0.00232666540439015	80205/19/51/123/336/406/948/1374/1387/2180/2222/3156/133522/4520/8648/10499/4802/5244/5465/5468/10891/6095/25942/9612/6721/3157/9967/26230/1024/54600/23054/9477/116519/9441/23389/79718	36	0.302521008403361
mus musculus	M_NORM_VEH_SK_3	R-HSA-416482	G alpha (12/13) signalling events	27/1517	79/10554	7.51174896914408e-06	0.00245446397566783	0.00232666540439015	147/388/1894/2768/55970/2787/2788/6453/6093/9475/6655/7409/7410/9639/5364/26230/389337/22899/25791/8874/8997/10276/26084/23365/50650/55160/11214	27	0.341772151898734
mus musculus	M_NORM_VEH_SK_3	R-HSA-1989781	PPARA activates gene expression	35/1517	117/10554	1.10794910948496e-05	0.0028961789721937	0.00274538126708169	80205/19/51/123/336/406/948/1374/1387/2180/2222/3156/133522/4520/8648/10499/4802/5244/5465/5468/10891/6095/9612/6721/3157/9967/26230/1024/54600/23054/9477/116519/9441/23389/79718	35	0.299145299145299
mus musculus	M_NORM_VEH_SK_3	R-HSA-8978868	Fatty acid metabolism	47/1517	177/10554	1.38867761935896e-05	0.00302500274750359	0.00286749747014998	84129/47/8529/31/51422/5095/51/1374/1384/1557/1558/1559/1622/2166/2180/2194/3033/79071/4051/122970/9261/5444/5467/6342/6916/30/26063/80221/26027/80724/51703/54898/23417/26061/2879/9536/127281/55856/1666/60481/10455/11332/201562/84693/134526/8309/1892	47	0.265536723163842
mus musculus	M_NORM_VEH_SK_3	R-HSA-4090294	SUMOylation of intracellular receptors	14/1517	30/10554	2.28567475835991e-05	0.00426768129882344	0.00404547246705206	4306/2099/2908/8856/4929/5465/5468/5914/6095/6612/9759/7068/7181/2494	14	0.466666666666667
mus musculus	M_NORM_VEH_SK_3	R-HSA-383280	Nuclear Receptor transcription pathway	19/1517	50/10554	3.10636322993949e-05	0.00507502092691365	0.00481077568636682	4306/2099/2649/2908/3172/8856/4929/5465/5467/5468/5914/5916/6095/6097/7068/7181/8431/2104/2494	19	0.38
mus musculus	M_NORM_VEH_SK_3	R-HSA-193648	NRAGE signals death through JNK	21/1517	59/10554	3.8198672272048e-05	0.00554729607328519	0.0052584604987369	572/1894/6453/6655/7409/7410/9639/26230/5599/389337/22899/25791/8874/8997/26574/10276/26084/23365/50650/55160/11214	21	0.355932203389831
mus musculus	M_NORM_VEH_SK_3	R-HSA-1483213	Synthesis of PE	8/1517	13/10554	0.000117213475217026	0.0143648113482189	0.013616867037292	23175/55224/162466/85465/9663/64900/64850/10390	8	0.615384615384615
mus musculus	M_NORM_VEH_SK_3	R-HSA-6788656	Histidine, lysine, phenylalanine, tyrosine, proline and tryptophan catabolism	17/1517	46/10554	0.000120897417620817	0.0143648113482189	0.013616867037292	23498/3176/10841/3034/3067/3081/5625/51268/8659/89874/56267/131669/130013/2639/10157/144193/8564	17	0.369565217391304
mus musculus	M_NORM_VEH_SK_3	R-HSA-2022928	HS-GAG biosynthesis	13/1517	31/10554	0.000173954580462546	0.0186417118264221	0.017671078661216	2262/2131/2132/6383/3339/3340/8509/6382/6385/10082/9394/266722/9953	13	0.419354838709677
mus musculus	M_NORM_VEH_SK_3	R-HSA-194840	Rho GTPase cycle	36/1517	138/10554	0.000199834818797052	0.0186417118264221	0.017671078661216	1123/388/1894/23380/2665/6453/6655/7409/7410/80728/83478/9639/26230/90627/389337/22899/10395/25791/8874/8997/10276/57636/26084/9886/58480/23365/116985/1124/23092/57584/143872/50650/55160/93663/11214/4983	36	0.260869565217391
mus musculus	M_NORM_VEH_SK_3	R-HSA-400253	Circadian Clock	22/1517	70/10554	0.00021019255324558	0.0186417118264221	0.017671078661216	80205/406/1386/8945/25819/1374/1387/2155/2908/4209/8648/10499/8864/5054/5465/10891/6095/8204/26224/23054/64784/79718	22	0.314285714285714
mus musculus	M_NORM_VEH_SK_3	R-HSA-3656237	Defective EXT2 causes exostoses 2	8/1517	14/10554	0.000239029481890161	0.0186417118264221	0.017671078661216	2262/2131/2132/6383/3339/6382/6385/10082	8	0.571428571428571
mus musculus	M_NORM_VEH_SK_3	R-HSA-3656253	Defective EXT1 causes exostoses 1, TRPS2 and CHDS	8/1517	14/10554	0.000239029481890161	0.0186417118264221	0.017671078661216	2262/2131/2132/6383/3339/6382/6385/10082	8	0.571428571428571
mus musculus	M_NORM_VEH_SK_3	R-HSA-211999	CYP2E1 reactions	7/1517	11/10554	0.000242470620542598	0.0186417118264221	0.017671078661216	1555/1557/1558/1559/1571/1572/1565	7	0.636363636363636
mus musculus	M_NORM_VEH_SK_3	R-HSA-1368082	RORA activates gene expression	9/1517	18/10554	0.000363917711103675	0.0264244693562502	0.0250486050274284	80205/1374/1387/8648/10499/5465/6095/23054/79718	9	0.5
mus musculus	M_NORM_VEH_SK_3	R-HSA-211859	Biological oxidations	51/1517	223/10554	0.00039610768486214	0.0265674395952281	0.02518413111874	1593/1066/8529/128/216/217/116285/1312/1586/1555/1562/1557/1558/1559/1571/1572/1577/2052/2098/2328/2937/2944/4051/9/8648/10499/4837/5447/6817/196743/6916/8459/54659/9060/10249/54575/54577/54600/54657/54658/2327/57412/55902/64757/670/134147/1565/26873/373156/84836/54578	51	0.228699551569507
mus musculus	M_NORM_VEH_SK_3	R-HSA-211945	Phase I - Functionalization of compounds	29/1517	107/10554	0.000406540774219252	0.0265674395952281	0.02518413111874	1593/1066/8529/128/216/217/1586/1555/1562/1557/1558/1559/1571/1572/1577/2052/2328/4051/8648/10499/5447/196743/6916/2327/55902/64757/670/134147/1565	29	0.271028037383178
mus musculus	M_NORM_VEH_SK_3	R-HSA-8957322	Metabolism of steroids	37/1517	150/10554	0.000538959641499926	0.0335438214971621	0.0317972680724518	114883/1593/31/80205/1081/1387/1586/1717/2194/2222/57678/3156/3290/3294/3283/79071/4520/8648/10499/4802/5465/4597/6342/6721/6718/3157/9632/39/8647/23054/114876/51128/9871/5007/6715/79718/8309	37	0.246666666666667
mus musculus	M_NORM_VEH_SK_3	R-HSA-1368108	BMAL1:CLOCK,NPAS2 activates circadian gene expression	11/1517	27/10554	0.000738161770244514	0.0427909638648033	0.0405629319605956	80205/406/25819/1387/2155/8648/10499/5054/5465/23054/79718	11	0.407407407407407
mus musculus	M_NORM_VEH_SK_3	R-HSA-204998	Cell death signalling via NRAGE, NRIF and NADE	22/1517	76/10554	0.000753016196549714	0.0427909638648033	0.0405629319605956	572/1894/6453/5664/6655/7409/7410/9639/26230/5599/389337/22899/25791/8874/8997/26574/10276/26084/23365/50650/55160/11214	22	0.289473684210526
mus musculus	M_NORM_GW4_GG_1	R-HSA-8978868	Fatty acid metabolism	69/1731	177/10554	3.35195925585269e-13	4.45810581028408e-10	4.11408893928868e-10	47/9524/8529/31/51422/5095/390916/33/34/51/224/1374/1384/1557/1558/1559/1573/1622/2053/2166/2180/2194/3033/5264/79071/23600/122970/9261/4594/58488/5444/5467/6296/6342/6584/641371/10965/7069/30/10455/26063/11001/80221/5446/26027/80724/51703/10449/54898/51144/10728/9415/23417/26061/51495/9536/127281/55856/79777/1666/60481/11332/201562/54677/55289/1962/134526/3992/8309	69	0.389830508474576
mus musculus	M_NORM_GW4_GG_1	R-HSA-6788656	Histidine, lysine, phenylalanine, tyrosine, proline and tryptophan catabolism	29/1731	46/10554	1.36519498273226e-12	9.0785466351695e-10	8.37798605192532e-10	259307/23498/5860/1428/5092/3176/2184/10841/2954/3034/3081/5053/5625/51268/169355/8659/89874/56267/6898/51166/131669/130013/10157/58510/883/8942/125061/144193/8564	29	0.630434782608696
mus musculus	M_NORM_GW4_GG_1	R-HSA-174824	Plasma lipoprotein assembly, remodeling, and clearance	33/1731	69/10554	1.10802646006109e-09	4.91225063960416e-07	4.53318895589905e-07	26119/319/344/19/9619/346/161/335/336/341/345/649/23491/63924/3990/3931/3949/3988/9388/4864/5045/5125/5046/949/84699/8435/338/51599/51129/55908/116519/51128/81693	33	0.478260869565217
mus musculus	M_NORM_GW4_GG_1	R-HSA-390918	Peroxisomal lipid metabolism	19/1731	29/10554	4.18330858637933e-09	1.37211576617886e-06	1.26623425671907e-06	390916/51/224/1384/5264/23600/122970/6342/30/10455/26063/11001/23417/26061/79777/54677/55289/1962/8309	19	0.655172413793103
mus musculus	M_NORM_GW4_GG_1	R-HSA-211859	Biological oxidations	71/1731	223/10554	6.72330790950634e-09	1.37211576617886e-06	1.26623425671907e-06	8824/1593/1066/8529/1727/131/128/216/217/116285/4143/1312/1586/1553/1548/1555/1562/1557/1558/1559/1571/1572/1573/1577/1581/2052/23491/2328/2730/2938/221357/2944/2948/2954/9/8648/10499/4837/5447/9971/6822/6817/8459/54659/10861/9060/10249/23169/191/54988/54575/54577/54600/54657/54658/2327/10728/1576/64816/1565/4257/57412/64757/4259/54996/51504/670/134147/373156/84836/54578	71	0.318385650224215
mus musculus	M_NORM_GW4_GG_1	R-HSA-9033241	Peroxisomal protein import	30/1731	63/10554	7.19568940545905e-09	1.37211576617886e-06	1.26623425671907e-06	390916/51/847/1384/2053/54363/3155/3417/5264/23600/122970/51268/5828/5830/6342/10965/30/10455/26063/11001/23417/26061/8528/219743/5194/55670/54677/1962/373156/8309	30	0.476190476190476
mus musculus	M_NORM_GW4_GG_1	R-HSA-1989781	PPARA activates gene expression	45/1731	117/10554	7.22166192725715e-09	1.37211576617886e-06	1.26623425671907e-06	80205/19/34/51/123/211/335/336/406/948/1374/1581/2180/2222/3156/133522/4520/8648/10499/4802/4862/5244/5465/10891/6095/9971/9612/6720/6721/6822/9967/26230/2101/1024/54600/7296/9477/51129/10498/116519/84498/9441/23389/3992/79718	45	0.384615384615385
mus musculus	M_NORM_GW4_GG_1	R-HSA-400206	Regulation of lipid metabolism by Peroxisome proliferator-activated receptor alpha (PPARalpha)	45/1731	119/10554	1.33525506747172e-08	2.21986154967174e-06	2.04856237983162e-06	80205/19/34/51/123/211/335/336/406/948/1374/1581/2180/2222/3156/133522/4520/8648/10499/4802/4862/5244/5465/10891/6095/9971/9612/6720/6721/6822/9967/26230/2101/1024/54600/7296/9477/51129/10498/116519/84498/9441/23389/3992/79718	45	0.378151260504202
mus musculus	M_NORM_GW4_GG_1	R-HSA-8963899	Plasma lipoprotein remodeling	18/1731	30/10554	8.00206754564417e-08	1.18252775952297e-05	1.09127611207264e-05	319/344/9619/335/336/345/63924/3990/3931/9388/5045/5125/5046/84699/338/51129/55908/116519	18	0.6
mus musculus	M_NORM_GW4_GG_1	R-HSA-196854	Metabolism of vitamins and cofactors	60/1731	189/10554	1.11284639441311e-07	1.48008570456943e-05	1.36587252198493e-05	55163/2262/79178/344/31/10840/6472/4522/1528/1727/5095/1109/10560/316/335/336/345/57016/2194/2643/6383/3339/3417/3949/4035/83875/4594/4837/5091/5168/5950/6470/6513/6382/79646/54956/7276/93100/338/10082/686/79001/27010/80308/2644/143/7274/51293/9962/23590/151056/23475/57017/83594/55034/133686/154807/57107/53354/81693	60	0.317460317460317
mus musculus	M_NORM_GW4_GG_1	R-HSA-1614635	Sulfur amino acid metabolism	17/1731	28/10554	1.45078469839244e-07	1.6292210329925e-05	1.50349958406747e-05	1491/4143/635/875/1036/2805/2806/6821/84890/100131187/51380/191/1468/25828/58472/23474/58478	17	0.607142857142857
mus musculus	M_NORM_GW4_GG_1	R-HSA-194068	Bile acid and bile salt metabolism	22/1731	43/10554	1.46997386435413e-07	1.6292210329925e-05	1.50349958406747e-05	114883/1593/1109/1581/80765/23600/8648/10499/9971/6342/6554/6555/6718/11001/10998/8647/6579/28234/114876/5007/8714/8309	22	0.511627906976744
mus musculus	M_NORM_GW4_GG_1	R-HSA-71291	Metabolism of amino acids and derivatives	99/1731	370/10554	1.91945340819574e-07	1.96374848684641e-05	1.81221269146254e-05	259307/23446/2731/4329/374569/23498/1491/84706/435/5860/38/4143/445/593/635/875/1036/1428/5092/1644/3176/2184/10841/6539/27232/2805/2806/2954/3034/54363/3081/4837/10166/5053/5625/5683/5695/51268/1757/6218/6222/6470/22928/169355/55526/6821/84890/8659/27165/162417/89874/256987/55349/100131187/26275/1373/56267/6898/1737/51166/9060/113451/152926/131669/51380/113675/5691/130013/64902/23464/191/63826/1…	99	0.267567567567568
mus musculus	M_NORM_GW4_GG_1	R-HSA-1614558	Degradation of cysteine and homocysteine	11/1731	14/10554	5.04004228958872e-07	4.78804017510929e-05	4.41856339072215e-05	1491/1036/2806/6821/84890/100131187/51380/1468/25828/58472/23474	11	0.785714285714286
mus musculus	M_NORM_GW4_GG_1	R-HSA-211945	Phase I - Functionalization of compounds	38/1731	107/10554	1.12795964263929e-06	0.000100012421647351	9.22948030398185e-05	8824/1593/1066/8529/1727/131/128/216/217/1586/1553/1548/1555/1562/1557/1558/1559/1571/1572/1573/1577/1581/2052/23491/2328/8648/10499/5447/9971/2327/10728/1576/64816/1565/64757/54996/670/134147	38	0.355140186915888
mus musculus	M_NORM_GW4_GG_1	R-HSA-8957322	Metabolism of steroids	48/1731	150/10554	1.57809934629638e-06	0.000131179508160887	0.000121056831432999	114883/1593/31/80205/1109/1586/1581/2194/2222/57678/3156/3290/3294/3283/79071/80765/23600/4520/8648/10499/4802/5465/4597/9971/6342/6554/6555/6720/6721/6718/39/11001/10998/8647/6579/28234/51144/10498/114876/51128/9871/51141/1718/5007/8714/6715/79718/8309	48	0.32
mus musculus	M_NORM_GW4_GG_1	R-HSA-400253	Circadian Clock	28/1731	70/10554	1.98195860208796e-06	0.000155059114163352	0.000143093729413905	1453/80205/406/8945/25819/1374/1407/1628/2908/8648/10499/4783/4862/5187/8864/5054/5465/10891/6095/6720/8553/8204/8454/26224/10498/28999/64784/79718	28	0.4
mus musculus	M_NORM_GW4_GG_1	R-HSA-211999	CYP2E1 reactions	9/1731	11/10554	3.3788560828736e-06	0.000236519925801152	0.00021826848712635	1553/1548/1555/1557/1558/1559/1571/1572/1565	9	0.818181818181818
mus musculus	M_NORM_GW4_GG_1	R-HSA-71182	Phenylalanine and tyrosine catabolism	9/1731	11/10554	3.3788560828736e-06	0.000236519925801152	0.00021826848712635	259307/5860/5092/2184/2954/3081/5053/6898/883	9	0.818181818181818
mus musculus	M_NORM_GW4_GG_1	R-HSA-211981	Xenobiotics	14/1731	24/10554	3.69912331063158e-06	0.000245991700157	0.000227009356852444	1553/1548/1555/1562/1557/1558/1559/1571/1572/1573/1577/1576/64816/1565	14	0.583333333333333
mus musculus	M_NORM_GW4_GG_1	R-HSA-159418	Recycling of bile acids and salts	11/1731	16/10554	4.38074022897697e-06	0.000277446881168541	0.000256037248470534	80765/8648/10499/9971/6554/6555/10998/8647/6579/28234/8714	11	0.6875
mus musculus	M_NORM_GW4_GG_1	R-HSA-6806667	Metabolism of fat-soluble vitamins	21/1731	47/10554	4.72563513077344e-06	0.00028568612381494	0.000263640696769466	2262/344/1109/335/336/345/57016/6383/3339/3949/4035/83875/5950/6382/7276/338/10082/79001/7274/151056/154807	21	0.446808510638298
mus musculus	M_NORM_GW4_GG_1	R-HSA-77289	Mitochondrial Fatty Acid Beta-Oxidation	18/1731	37/10554	5.11707831730249e-06	0.000295900615739666	0.000273066971074357	5095/33/34/1622/3033/4594/58488/6296/641371/10965/80221/26027/80724/10449/55856/1666/11332/134526	18	0.486486486486487
mus musculus	M_NORM_GW4_GG_1	R-HSA-389661	Glyoxylate metabolism and glycine degradation	16/1731	31/10554	6.49447817825298e-06	0.000359902332378186	0.00033212989280013	2731/593/27232/2806/54363/55526/8659/1737/64902/275/58510/387787/112817/5162/8528/9380	16	0.516129032258065
mus musculus	M_NORM_GW4_GG_1	R-HSA-383280	Nuclear Receptor transcription pathway	21/1731	50/10554	1.53816135808799e-05	0.000818301842502813	0.000755156270960253	4306/9970/2063/2099/2649/2908/3172/8856/4929/5465/5467/5914/6095/6097/9971/7068/8431/2101/2104/2494/9975	21	0.42
mus musculus	M_NORM_GW4_GG_1	R-HSA-193368	Synthesis of bile acids and bile salts via 7alpha-hydroxycholesterol	13/1731	24/10554	2.47825400408766e-05	0.00126772224055253	0.0011698964246017	1593/1109/1581/23600/8648/10499/9971/6342/6718/11001/10998/8647/8309	13	0.541666666666667
mus musculus	M_NORM_GW4_GG_1	R-HSA-192105	Synthesis of bile acids and bile salts	16/1731	34/10554	2.90821261717417e-05	0.00143256399290431	0.00132201789926904	114883/1593/1109/1581/23600/8648/10499/9971/6342/6718/11001/10998/8647/114876/5007/8309	16	0.470588235294118
mus musculus	M_NORM_GW4_GG_1	R-HSA-9609507	Protein localization	39/1731	127/10554	4.19363455752861e-05	0.00199197641482609	0.00183826236619487	400916/390916/51/506/847/1384/2053/2395/54363/3155/3329/3417/3421/5264/23600/122970/51268/5828/5830/6342/10965/30/10455/26063/11001/10165/10452/23417/26061/54543/25813/8528/219743/5194/55670/54677/1962/373156/8309	39	0.307086614173228
mus musculus	M_NORM_GW4_GG_1	R-HSA-76002	Platelet activation, signaling and aggregation	68/1731	262/10554	4.55104328935538e-05	0.00208720261201471	0.00192614028144768	5768/87/5906/2244/5894/197/335/351/948/928/998/1072/1191/9564/1445/2147/2149/5747/2243/2335/2534/2768/55970/2788/2885/3479/3699/3700/3708/3827/5004/5005/5295/5578/5581/5590/5054/5340/3959/5627/5660/5770/10235/6414/12/6810/7066/7018/7277/7409/7410/7414/7422/51571/8527/11343/1432/10447/11069/22927/10451/81/57406/374354/66005/5919/3273/2266	68	0.259541984732824
mus musculus	M_NORM_GW4_GG_1	R-HSA-975634	Retinoid metabolism and transport	18/1731	43/10554	6.53571901385295e-05	0.00289750209614147	0.00267391170882545	2262/344/1109/335/336/345/57016/6383/3339/3949/4035/83875/5950/6382/7276/338/10082/151056	18	0.418604651162791
mus musculus	M_NORM_GW4_GG_1	R-HSA-76005	Response to elevated platelet cytosolic Ca2+	40/1731	134/10554	6.83899893784272e-05	0.00293415115720349	0.00270773268642602	5768/87/2244/197/335/351/948/928/1072/1191/2243/2335/3479/3699/3700/3827/5004/5005/5578/5054/5340/3959/5627/5660/6414/12/6810/7018/7277/7414/7422/51571/10447/22927/81/374354/66005/5919/3273/2266	40	0.298507462686567
mus musculus	M_NORM_GW4_GG_1	R-HSA-71240	Tryptophan catabolism	9/1731	14/10554	7.65441266423712e-05	0.00318136526357355	0.00293587012055937	23498/169355/56267/51166/130013/883/8942/125061/8564	9	0.642857142857143
mus musculus	M_NORM_GW4_GG_1	R-HSA-8964043	Plasma lipoprotein clearance	15/1731	33/10554	8.51996145399619e-05	0.00343380264661059	0.00316882776885472	26119/346/161/335/341/23491/3990/3949/3988/4864/949/8435/338/51599/81693	15	0.454545454545455
mus musculus	M_NORM_GW4_GG_1	R-HSA-1368108	BMAL1:CLOCK,NPAS2 activates circadian gene expression	13/1731	27/10554	0.000122459722907583	0.00479033621962017	0.00442068225728304	80205/406/25819/1628/8648/10499/4862/5054/5465/8553/10498/28999/79718	13	0.481481481481481
mus musculus	M_NORM_GW4_GG_1	R-HSA-114608	Platelet degranulation	38/1731	129/10554	0.000139988254331059	0.00531955366458023	0.00490906179097788	5768/87/2244/197/335/351/948/928/1072/1191/2243/2335/3479/3699/3700/3827/5004/5005/5054/5340/3959/5627/5660/6414/12/7018/7277/7414/7422/51571/10447/22927/81/374354/66005/5919/3273/2266	38	0.294573643410853
mus musculus	M_NORM_GW4_GG_1	R-HSA-8963889	Assembly of active LPL and LIPC lipase complexes	10/1731	18/10554	0.000168035995776678	0.00597843015755538	0.00551709502470089	344/63924/3990/5045/5125/5046/84699/51129/55908/116519	10	0.555555555555556
mus musculus	M_NORM_GW4_GG_1	R-HSA-8963898	Plasma lipoprotein assembly	10/1731	18/10554	0.000168035995776678	0.00597843015755538	0.00551709502470089	344/19/346/335/336/341/345/649/338/51128	10	0.555555555555556
mus musculus	M_NORM_GW4_GG_1	R-HSA-2426168	Activation of gene expression by SREBF (SREBP)	17/1731	42/10554	0.000170812290215868	0.00597843015755538	0.00551709502470089	31/80205/2194/2222/57678/3156/79071/4520/8648/10499/4802/5465/4597/6720/6721/10498/79718	17	0.404761904761905
mus musculus	M_NORM_GW4_GG_1	R-HSA-156580	Phase II - Conjugation of compounds	33/1731	109/10554	0.000213996337417658	0.00729782381449963	0.00673467555813737	116285/4143/1312/2730/2938/221357/2944/2948/2954/9/4837/6822/6817/8459/54659/10861/9060/10249/23169/191/54988/54575/54577/54600/54657/54658/4257/57412/4259/51504/373156/84836/54578	33	0.302752293577982
mus musculus	M_NORM_GW4_GG_1	R-HSA-1655829	Regulation of cholesterol biosynthesis by SREBP (SREBF)	20/1731	55/10554	0.000266575410306346	0.008863632392686	0.00817965601097893	31/80205/2194/2222/57678/3156/79071/4520/8648/10499/4802/5465/4597/6720/6721/10498/51128/9871/51141/79718	20	0.363636363636364
mus musculus	M_NORM_GW4_GG_1	R-HSA-2046104	alpha-linolenic (omega3) and linoleic (omega6) acid metabolism	8/1731	13/10554	0.000304466040725589	0.00948916761934321	0.0087569208105692	51/2180/6342/30/54898/9415/60481/3992	8	0.615384615384615
mus musculus	M_NORM_GW4_GG_1	R-HSA-2046106	alpha-linolenic acid (ALA) metabolism	8/1731	13/10554	0.000304466040725589	0.00948916761934321	0.0087569208105692	51/2180/6342/30/54898/9415/60481/3992	8	0.615384615384615
mus musculus	M_NORM_GW4_GG_1	R-HSA-1483206	Glycerophospholipid biosynthesis	37/1731	129/10554	0.000306792637317111	0.00948916761934321	0.0087569208105692	23446/137964/171586/84895/8760/80339/1459/5130/2819/2820/57678/10162/58488/10400/5337/9791/57605/55224/84803/162466/11343/85465/56894/8398/10554/10809/9663/81579/151056/54675/51205/10555/84649/255043/5833/64850/79143	37	0.286821705426357
mus musculus	M_NORM_GW4_GG_1	R-HSA-8875878	MET promotes cell motility	16/1731	41/10554	0.000432442835880461	0.0130715675391139	0.0120628791061392	2889/5906/1399/5747/2335/2885/3673/3909/3914/3918/4233/84951/10319/64759/85301/50509	16	0.390243902439024
mus musculus	M_NORM_GW4_GG_1	R-HSA-4090294	SUMOylation of intracellular receptors	13/1731	30/10554	0.000450411745033799	0.0133121693532212	0.0122849144961265	4306/2099/2908/8856/4929/5465/5914/6095/9971/6612/9759/7068/2494	13	0.433333333333333
mus musculus	M_NORM_GW4_GG_1	R-HSA-70263	Gluconeogenesis	14/1731	34/10554	0.00051568713213692	0.0147079265815544	0.0135729658837297	2023/2203/2538/2542/2597/26330/2805/2806/5105/5091/54020/1468/10165/219855	14	0.411764705882353
mus musculus	M_NORM_GW4_GG_1	R-HSA-211897	Cytochrome P450 - arranged by substrate type	22/1731	66/10554	0.000552181169848058	0.0147079265815544	0.0135729658837297	1593/8529/1586/1553/1548/1555/1562/1557/1558/1559/1571/1572/1573/1577/1581/8648/10499/5447/9971/1576/64816/1565	22	0.333333333333333
mus musculus	M_NORM_GW4_GG_1	R-HSA-354192	Integrin alphaIIb beta3 signaling	12/1731	27/10554	0.000563402802898526	0.0147079265815544	0.0135729658837297	5906/2244/9564/1445/5747/2243/2335/2885/5770/10235/11069/2266	12	0.444444444444444
mus musculus	M_NORM_GW4_GG_1	R-HSA-9006921	Integrin signaling	12/1731	27/10554	0.000563402802898526	0.0147079265815544	0.0135729658837297	5906/2244/9564/1445/5747/2243/2335/2885/5770/10235/11069/2266	12	0.444444444444444
mus musculus	M_NORM_GW4_GG_1	R-HSA-159854	Gamma-carboxylation, transport, and amino-terminal cleavage of proteins	7/1731	11/10554	0.000563988162149831	0.0147079265815544	0.0135729658837297	2159/2147/5045/5624/5627/2677/8858	7	0.636363636363636
mus musculus	M_NORM_GW4_GG_1	R-HSA-390247	Beta-oxidation of very long chain fatty acids	7/1731	11/10554	0.000563988162149831	0.0147079265815544	0.0135729658837297	51/122970/30/10455/26063/23417/1962	7	0.636363636363636
mus musculus	M_NORM_GW4_GG_1	R-HSA-425407	SLC-mediated transmembrane transport	60/1731	246/10554	0.000730084338330148	0.0186733109611365	0.0172323550302217	91749/23446/121260/11309/10864/28231/56606/6542/861/1356/6539/6540/80024/6005/9376/6559/6560/10723/9194/6584/6513/6514/6519/6523/6546/85414/23516/6533/9187/206358/55532/23443/10861/123041/114134/6578/23169/26266/153201/10999/1468/6579/28234/6583/84102/30061/8671/2030/55244/115286/79751/55089/11046/8501/117247/23382/10991/1497/57419/254428	60	0.24390243902439
mus musculus	M_NORM_GW4_GG_1	R-HSA-1368082	RORA activates gene expression	9/1731	18/10554	0.000992187997426088	0.0248983025769188	0.0229769852035515	80205/1374/8648/10499/5465/6095/6720/10498/79718	9	0.5
mus musculus	M_NORM_GW4_GG_1	R-HSA-71387	Metabolism of carbohydrates	65/1731	275/10554	0.00108498777718784	0.0267228471048116	0.0246607358323786	9942/2262/2645/7175/216/5549/2023/2131/2132/2203/2538/2542/2592/2597/26330/2683/2805/2806/6383/3339/3340/3425/3795/5209/23636/5105/5091/5208/55576/6652/6487/6482/6484/6483/6513/6382/54020/11097/2646/10861/51071/2998/132158/10082/9060/10007/1468/4669/10090/9394/10165/23225/9334/219855/51084/11046/83539/166012/5236/10331/55706/2632/23729/2799/26035	65	0.236363636363636
mus musculus	M_NORM_GW4_GG_1	R-HSA-140875	Common Pathway of Fibrin Clot Formation	10/1731	22/10554	0.00131941356299814	0.0319058188870459	0.02944375530059	2244/462/2159/2147/2149/2243/5624/5627/5104/2266	10	0.454545454545455
mus musculus	M_NORM_GW4_GG_1	R-HSA-9006934	Signaling by Receptor Tyrosine Kinases	99/1731	455/10554	0.00138751482989535	0.0329534772100145	0.0304105693920672	2889/10458/5906/525/200734/8038/208/161/526/9114/535/1495/998/1298/9564/1399/1445/1956/29924/2099/50617/9844/5747/2242/2246/9965/2263/2261/2335/2534/2887/2885/2886/2904/1839/3249/3479/3480/3643/3667/8660/8471/3673/3708/3728/3909/3914/3918/9261/4233/4690/8829/8828/4908/4915/5045/5125/5046/5295/5578/5581/5590/5335/5340/5664/5770/5795/5796/5802/9475/6387/10653/6774/6777/7006/84951/7409/7410/7422/104…	99	0.217582417582418
mus musculus	M_NORM_GW4_GG_1	R-HSA-381340	Transcriptional regulation of white adipocyte differentiation	25/1731	84/10554	0.00156351612374516	0.036482042887387	0.0336668476507267	80205/9370/7026/896/948/1050/1051/8648/10499/5105/5465/10891/9612/6720/6721/9967/1024/9477/51129/10498/84498/168544/9441/23389/79718	25	0.297619047619048
mus musculus	M_NORM_GW4_GG_1	R-HSA-8964038	LDL clearance	9/1731	19/10554	0.00161269560641281	0.0369807785608454	0.0341270975876104	26119/161/23491/3949/3988/4864/8435/338/51599	9	0.473684210526316
mus musculus	M_NORM_GW4_GG_1	R-HSA-193648	NRAGE signals death through JNK	19/1731	59/10554	0.00203621893048299	0.0459012063990233	0.0423591663326167	572/10018/6453/128272/7409/7410/9639/26230/5599/389337/25791/8874/8997/10451/26084/23365/50650/55160/11214	19	0.322033898305085
mus musculus	M_NORM_GW4_GG_1	R-HSA-5619102	SLC transporter disorders	21/1731	68/10554	0.00218236257930661	0.0462483512950419	0.0426795232370549	2645/7175/56606/1356/6005/6559/6584/6513/6514/6519/6523/9187/23443/2646/123041/6578/153201/10999/28234/30061/8671	21	0.308823529411765
mus musculus	M_NORM_GW4_GG_1	R-HSA-196849	Metabolism of water-soluble vitamins and cofactors	33/1731	123/10554	0.00218531017790336	0.0462483512950419	0.0426795232370549	55163/79178/31/10840/6472/4522/1528/1727/5095/10560/316/2194/4594/4837/5091/5168/6470/6513/79646/54956/93100/686/27010/80308/143/51293/9962/23475/83594/55034/133686/53354/81693	33	0.268292682926829
mus musculus	M_NORM_GW4_GG_1	R-HSA-159740	Gamma-carboxylation of protein precursors	6/1731	10/10554	0.002225484573596	0.0462483512950419	0.0426795232370549	2159/2147/5624/5627/2677/8858	6	0.6
mus musculus	M_NORM_GW4_GG_1	R-HSA-159782	Removal of aminoterminal propeptides from gamma-carboxylated proteins	6/1731	10/10554	0.002225484573596	0.0462483512950419	0.0426795232370549	2159/2147/5045/5624/5627/8858	6	0.6
mus musculus	M_NORM_GW4_GG_1	R-HSA-8964058	HDL remodeling	6/1731	10/10554	0.002225484573596	0.0462483512950419	0.0426795232370549	344/9619/335/345/3931/9388	6	0.6
mus musculus	M_NORM_GW4_GG_1	R-HSA-194840	Rho GTPase cycle	36/1731	138/10554	0.00239617902832065	0.0490295093487149	0.0452460687776823	1123/613/998/23380/2665/3633/6453/91614/128272/7409/7410/83478/9639/26230/90627/389337/10395/25791/8874/8997/10451/10144/57636/26084/9886/58480/23365/116985/1124/23092/143872/50650/55160/93663/11214/4983	36	0.260869565217391
mus musculus	M_NORM_GW4_GG_1	R-HSA-76009	Platelet Aggregation (Plug Formation)	14/1731	39/10554	0.00249431106538062	0.0502641472266095	0.0463854338474291	5906/2244/9564/1445/2147/5747/2243/2335/2885/5770/10235/7066/11069/2266	14	0.358974358974359
mus musculus	M_NORM_GW4_GG_2	R-HSA-1483257	Phospholipid metabolism	47/1245	212/10554	1.17011495595905e-05	0.0150593794831929	0.0141891834659455	23446/9896/8867/54477/377/5130/8694/2819/10162/3635/9110/5295/8395/9600/5337/9791/57605/374986/253558/84725/162466/11343/5287/22874/54545/3631/85465/56894/5294/81846/23761/9108/64900/126282/151056/51205/79887/10555/84649/56895/5833/64850/9489/114884/79143/3030/254531	47	0.221698113207547
mus musculus	M_NORM_GW4_GG_2	R-HSA-383280	Nuclear Receptor transcription pathway	17/1245	50/10554	3.23367586172645e-05	0.0199855730370654	0.0188307202704775	4306/2649/2908/3172/8856/4929/5465/5467/5914/6256/7068/5915/7181/7421/8431/2494/9975	17	0.34
mus musculus	M_NORM_GW4_GG_2	R-HSA-1638074	Keratan sulfate/keratin metabolism	13/1245	34/10554	6.84111391385792e-05	0.0199855730370654	0.0188307202704775	11041/3073/6487/6482/6484/6483/2588/10678/10402/9334/10331/79411/2799	13	0.382352941176471
mus musculus	M_NORM_GW4_GG_2	R-HSA-1500931	Cell-Cell communication	31/1245	129/10554	7.27056771558077e-05	0.0199855730370654	0.0188307202704775	87/283/1495/1499/1500/999/9075/1365/667/5747/2885/3655/961/3728/3909/4301/8440/5295/5339/2185/5781/3691/6711/221935/9074/25945/24146/81/84623/54751/56288	31	0.24031007751938
mus musculus	M_NORM_GW4_GG_2	R-HSA-4090294	SUMOylation of intracellular receptors	12/1245	30/10554	7.7644028893028e-05	0.0199855730370654	0.0188307202704775	4306/2908/8856/4929/5465/5914/6256/6612/7068/7181/7421/2494	12	0.4
mus musculus	M_NORM_GW4_GG_2	R-HSA-446203	Asparagine N-linked glycosylation	58/1245	302/10554	0.00010466239676665	0.0213455949553874	0.0201121542457828	23243/8729/6675/4249/8775/287/4351/286/288/377/832/1314/1075/1603/1639/1650/1780/2153/2673/10905/4124/4245/4248/5887/10484/6487/6482/6484/6483/6711/7109/7039/2762/9632/7844/10383/10466/79861/51005/11320/79868/4253/83548/10020/116150/2530/6048/10402/9334/256281/26286/51128/11014/84061/25834/22872/2517/54187	58	0.19205298013245
mus musculus	M_NORM_GW4_GG_2	R-HSA-8957322	Metabolism of steroids	34/1245	150/10554	0.000116098807061159	0.0213455949553874	0.0201121542457828	114883/1593/31/6579/80205/1591/2194/2232/3294/2172/79071/134429/10005/4520/5465/6256/6342/10484/6718/6907/9632/7421/11001/51302/10498/8029/51128/112812/114881/26031/1718/83930/5007/79718	34	0.226666666666667
mus musculus	M_NORM_GW4_GG_2	R-HSA-1483206	Glycerophospholipid biosynthesis	30/1245	129/10554	0.000177372787152021	0.0274692908473202	0.0258819965289435	23446/5130/8694/2819/10162/9600/5337/9791/57605/374986/253558/162466/11343/85465/56894/23761/64900/151056/51205/79887/10555/84649/56895/5833/64850/9489/114884/79143/3030/254531	30	0.232558139534884
mus musculus	M_NORM_GW4_GG_2	R-HSA-428157	Sphingolipid metabolism	23/1245	89/10554	0.000192092942988253	0.0274692908473202	0.0258819965289435	1455/171546/410/3073/125981/9517/259230/7357/253782/151742/79152/130367/8612/57488/56624/285362/55512/8613/123099/22901/79411/5007/29956	23	0.258426966292135
mus musculus	M_NORM_GW4_GG_2	R-HSA-1660661	Sphingolipid de novo biosynthesis	14/1245	43/10554	0.000268214501628576	0.0345192063595978	0.0325245374606442	1455/171546/125981/9517/259230/253782/151742/79152/130367/8612/8613/123099/5007/29956	14	0.325581395348837
mus musculus	M_NORM_GW4_GG_2	R-HSA-983170	Antigen Presentation: Folding, assembly and peptide loading of class I MHC	10/1245	25/10554	0.000308976643274713	0.0350146411187612	0.0329913438586782	3105/3107/3133/3134/3106/3135/10484/9632/51128/22872	10	0.4
mus musculus	M_NORM_GW4_GG_2	R-HSA-948021	Transport to the Golgi and subsequent modification	38/1245	183/10554	0.00032647684026817	0.0350146411187612	0.0329913438586782	23243/8729/4249/8775/287/286/288/377/832/1314/1075/1639/1780/2153/10905/4124/4245/4248/10484/6484/6711/7109/7039/9632/10383/10466/79861/11320/4253/83548/2530/9334/26286/51128/11014/25834/22872/2517	38	0.207650273224044
mus musculus	M_POOL_ALL_MW_1	R-HSA-9609507	Protein localization	80/3650	127/10554	4.96578855470845e-11	6.81306189705999e-08	5.68713468160294e-08	150274/400916/55825/51/498/506/516/847/1384/1431/2053/51142/2395/26515/8443/54363/3295/3329/3313/3417/3421/5264/10005/23600/122970/80273/134266/51268/5828/5830/6342/196743/7321/10965/10440/7311/7316/7416/8540/30/10455/26063/11001/10901/26517/26520/26521/10165/197257/10452/100287932/5195/29928/23417/26061/54469/54927/7323/100188893/54543/79145/1537/51025/23203/83752/131118/9804/90639/401505/25813/…	80	0.62992125984252
mus musculus	M_POOL_ALL_MW_1	R-HSA-1428517	The citric acid (TCA) cycle and respiratory electron transport	96/3650	174/10554	1.69573072598563e-08	1.16327127802614e-05	9.71028963090719e-06	2739/2109/2108/498/506/509/515/516/522/521/1327/9377/1329/1337/1345/1431/54205/2271/3029/2954/3421/3939/3420/4199/4191/4695/4697/4723/4967/5164/5467/6256/6566/8803/8801/6834/93058/79944/27089/7384/7416/4728/4719/5163/518/4712/1737/51295/3418/5166/10632/57546/4726/6341/51660/8802/9551/4711/29796/51241/116228/84987/55967/1537/7386/25915/4713/6392/6389/7385/514/4705/80219/517/10131/27109/4710/4708/4…	96	0.551724137931034
mus musculus	M_POOL_ALL_MW_1	R-HSA-8978868	Fatty acid metabolism	96/3650	177/10554	5.27603843743222e-08	2.41290824538567e-05	2.01415081400921e-05	47/9524/8529/31/5565/51422/166785/5095/55825/33/34/37/51/224/1374/1376/1384/1543/1557/1558/1559/284541/1622/2053/2166/2180/2194/2876/7923/3033/3295/5264/79071/4051/10005/23600/122970/9261/4594/58488/5444/5467/5740/6256/6296/6342/6584/10478/11283/6916/641371/10965/27349/3032/30/10455/26063/11001/80221/9200/26027/80724/51703/10449/64834/54898/51144/10728/9415/23417/26061/51495/2879/9536/127281/5585…	96	0.542372881355932
mus musculus	M_POOL_ALL_MW_1	R-HSA-9033241	Peroxisomal protein import	42/3650	63/10554	1.96293274845825e-07	6.7328593272118e-05	5.62018639558573e-05	55825/51/847/1384/2053/8443/54363/3295/3417/5264/10005/23600/122970/51268/5828/5830/6342/196743/7321/10965/7311/7316/8540/30/10455/26063/11001/10901/5195/23417/26061/54469/7323/83752/8528/5189/219743/5194/55670/1962/373156/8309	42	0.666666666666667
mus musculus	M_POOL_ALL_MW_1	R-HSA-6788656	Histidine, lysine, phenylalanine, tyrosine, proline and tryptophan catabolism	33/3650	46/10554	2.90909594992176e-07	7.55944659787549e-05	6.31017178033492e-05	23498/5860/5092/3176/10841/2954/3034/3067/3081/6520/4967/5053/5625/51268/8140/169355/8659/89874/56267/6898/120103/123688/131669/130013/2639/10157/58510/883/8942/125061/85007/1743/8564	33	0.717391304347826
mus musculus	M_POOL_ALL_MW_1	R-HSA-400206	Regulation of lipid metabolism by Peroxisome proliferator-activated receptor alpha (PPARalpha)	68/3650	119/10554	3.53221157713092e-07	7.55944659787549e-05	6.31017178033492e-05	6822/9412/80205/19/34/51/123/196/211/335/336/405/406/948/1374/1376/1387/1543/2168/2180/2222/50486/3156/133522/4199/4520/8648/10499/8202/4800/4801/4802/4899/5244/5465/10891/6095/6256/6257/9611/9971/25942/9612/6667/6720/6721/3157/10062/9967/9862/26230/1024/376497/54600/7296/23054/9477/51129/9968/10498/116519/10001/9441/23389/3992/23097/79718/51586	68	0.571428571428571
mus musculus	M_POOL_ALL_MW_1	R-HSA-1989781	PPARA activates gene expression	67/3650	117/10554	3.85686050912015e-07	7.55944659787549e-05	6.31017178033492e-05	6822/9412/80205/19/34/51/123/196/211/335/336/405/406/948/1374/1376/1387/1543/2168/2180/2222/50486/3156/133522/4199/4520/8648/10499/8202/4800/4801/4802/4899/5244/5465/10891/6095/6256/6257/9611/9971/9612/6667/6720/6721/3157/10062/9967/9862/26230/1024/376497/54600/7296/23054/9477/51129/9968/10498/116519/10001/9441/23389/3992/23097/79718/51586	67	0.572649572649573
mus musculus	M_POOL_ALL_MW_1	R-HSA-196854	Metabolism of vitamins and cofactors	98/3650	189/10554	6.62323486146696e-07	0.000113516378920719	9.47566520375494e-05	10588/55163/2262/79178/31/10840/6472/4522/27249/166785/1528/1727/5095/3141/54/10560/316/335/336/57016/801/805/808/10229/2194/2643/2239/9446/3320/6383/3339/3417/3949/4035/4338/4594/9054/4837/4846/5091/5167/5168/65220/5740/5805/5947/5950/6470/6573/6513/6697/6382/6385/4552/79646/54956/6948/8566/7276/54981/338/10082/29967/4907/128240/686/10243/55229/79001/27010/80308/2644/143/8884/7274/51293/9962/546…	98	0.518518518518518
mus musculus	M_POOL_ALL_MW_1	R-HSA-1655829	Regulation of cholesterol biosynthesis by SREBP (SREBF)	37/3650	55/10554	7.44640969596551e-07	0.000113516378920719	9.47566520375494e-05	31/80205/1387/1717/2194/2222/57678/3156/3837/79071/4520/8648/10499/4800/4801/4802/5465/4597/5901/6256/10484/6667/6720/6721/3157/9632/3638/6309/3422/23054/10498/51128/9871/51141/10802/79718/10427	37	0.672727272727273
mus musculus	M_POOL_ALL_MW_1	R-HSA-1592230	Mitochondrial biogenesis	56/3650	95/10554	9.59469462901145e-07	0.000131639210310037	0.000109884502698573	5565/51422/80205/211/1386/498/506/509/515/516/522/521/801/805/808/1387/54205/2551/2553/2746/3313/133522/4209/8648/10499/4899/5465/10891/5564/6256/9611/6648/8834/56652/23082/518/55735/1432/3418/10632/440574/23054/9551/10498/55902/23410/54927/514/517/27109/139322/23408/25813/64784/10989/79718	56	0.589473684210526
mus musculus	M_POOL_ALL_MW_1	R-HSA-400253	Circadian Clock	44/3650	70/10554	1.2156649050414e-06	0.000151626568156072	0.000126568748008138	5936/80205/406/1386/8945/25819/1374/1387/1407/1408/1628/2155/2908/3091/4209/150094/8648/10499/4783/5187/8864/5054/5465/10891/5499/5500/10743/6095/6256/9611/6720/7311/7316/8204/8454/1454/26224/23054/10135/10498/28999/64784/79718/23411	44	0.628571428571429
mus musculus	M_POOL_ALL_MW_1	R-HSA-174824	Plasma lipoprotein assembly, remodeling, and clearance	43/3650	69/10554	2.24198828168571e-06	0.0002563339935394	0.000213972214953865	319/3069/19/9619/213/160/161/1173/335/336/341/63924/3990/3931/3949/3988/9388/55911/4547/4864/5034/5045/5125/5046/5566/5567/5360/949/84699/29116/10062/8435/338/29801/57552/51599/51129/55908/116519/51128/1213/64788/81693	43	0.623188405797101
mus musculus	M_POOL_ALL_MW_1	R-HSA-390918	Peroxisomal lipid metabolism	22/3650	29/10554	6.59823311909084e-06	0.000696367372260972	0.000581285638345817	55825/51/224/1384/3295/5264/10005/23600/122970/6342/10478/30/10455/26063/11001/23417/26061/79777/55289/1962/91452/8309	22	0.758620689655172
mus musculus	M_POOL_ALL_MW_1	R-HSA-8957322	Metabolism of steroids	78/3650	150/10554	7.77490933867043e-06	0.000761941115189702	0.000636022658682213	114883/80270/1593/31/80205/213/706/1081/1387/1586/1717/2194/2222/2230/2638/57678/3156/3290/3294/3295/3283/3837/79071/80765/10005/23600/4520/8648/10499/4800/4801/4802/5465/4597/5740/5901/6256/9971/6342/10484/6554/6667/6720/6721/6718/3157/9632/7329/39/9885/3638/6309/120227/11001/10998/8647/6579/3422/51144/23054/10498/114876/6307/51128/112812/9871/26031/51141/403313/1718/5007/10802/6715/79718/8309/3…	78	0.52
mus musculus	M_POOL_ALL_MW_1	R-HSA-76005	Response to elevated platelet cytosolic Ca2+	71/3650	134/10554	8.42896198799103e-06	0.000770969056501579	0.00064355864160942	5768/87/88/197/213/308/334/335/351/710/801/805/808/948/928/1072/1191/7044/2153/2243/2335/2621/3309/3479/3674/3699/3700/3827/5004/5005/5154/5175/5216/5578/5579/5054/5340/3959/5627/5660/6414/5265/12/6810/9749/7040/7042/10184/7018/7277/7414/7422/51571/7450/10257/78991/10447/54676/22927/81/374354/55664/66005/139322/5919/23052/2162/7873/6694/3273/2266	71	0.529850746268657
mus musculus	M_POOL_ALL_MW_1	R-HSA-77289	Mitochondrial Fatty Acid Beta-Oxidation	26/3650	37/10554	1.00347821633466e-05	0.000860482570506975	0.00071827914432376	166785/5095/33/34/37/1622/3033/4594/58488/6296/641371/10965/27349/3032/80221/26027/80724/10449/55856/1666/11332/4706/84693/134526/1892/3030	26	0.702702702702703
mus musculus	M_POOL_ALL_MW_1	R-HSA-114608	Platelet degranulation	68/3650	129/10554	1.6252015642352e-05	0.00131163326242982	0.00109487263274792	5768/87/88/197/213/308/334/335/351/710/801/805/808/948/928/1072/1191/7044/2153/2243/2335/2621/3309/3479/3674/3699/3700/3827/5004/5005/5154/5175/5216/5054/5340/3959/5627/5660/6414/5265/12/9749/7040/7042/10184/7018/7277/7414/7422/51571/7450/10257/78991/10447/54676/22927/81/374354/55664/66005/139322/5919/23052/2162/7873/6694/3273/2266	68	0.527131782945736
mus musculus	M_POOL_ALL_MW_1	R-HSA-5663202	Diseases of signal transduction	169/3650	378/10554	2.14654981675576e-05	0.00163614797143828	0.00136575801206448	10142/9794/55615/5906/5894/613/24/60/200734/208/51009/8546/324/572/10018/842/1499/1026/1027/1147/1387/1445/1487/1488/1523/28514/1956/2065/2099/2243/2246/9965/2260/2263/2261/2264/2280/2335/7855/8325/2549/2885/10014/1839/3280/3320/3667/8660/3674/182/9365/8844/4000/4041/4040/9208/4087/4088/4233/4609/9148/4851/8850/5154/5156/5170/5295/5335/5664/5683/5684/5695/5702/5728/5781/9444/5947/5950/3516/5430/9…	169	0.447089947089947
mus musculus	M_POOL_ALL_MW_1	R-HSA-71406	Pyruvate metabolism and Citric Acid (TCA) cycle	34/3650	55/10554	3.27825884417741e-05	0.00236724796537443	0.0019760363559363	2739/1431/2271/3029/2954/3421/3939/3420/4199/4191/4967/5164/5467/6256/6566/8803/8801/79944/7416/5163/1737/3418/5166/57546/51660/8802/6392/6389/5162/81889/25874/137872/1743/728294	34	0.618181818181818
mus musculus	M_POOL_ALL_MW_1	R-HSA-5339562	Uptake and actions of bacterial toxins	22/3650	31/10554	3.85892803572196e-05	0.00264722463250526	0.00220974405413973	801/805/808/928/1938/2984/1839/3326/3320/5045/10015/6804/6857/5604/5605/5608/5609/7296/112755/9899/84168/118429	22	0.709677419354839
mus musculus	M_POOL_ALL_MW_1	R-HSA-1268020	Mitochondrial protein import	38/3650	64/10554	4.19895985229301e-05	0.00274332043683143	0.00228995905729062	150274/400916/498/506/516/1431/51142/2395/26515/3329/3313/3421/80273/134266/10440/7416/26517/26520/26521/10165/197257/10452/100287932/29928/54927/100188893/54543/79145/1537/51025/23203/131118/9804/90639/401505/25813/131474/8604	38	0.59375
mus musculus	M_POOL_ALL_MW_1	R-HSA-163200	Respiratory electron transport, ATP synthesis by chemiosmotic coupling, and heat production by uncoupling proteins.	64/3650	123/10554	4.82198758353404e-05	0.00300716680209486	0.00251020214874882	2109/2108/498/506/509/515/516/522/521/1327/9377/1329/1337/1345/54205/4695/4697/4723/6834/93058/27089/7384/4728/4719/518/4712/51295/10632/4726/6341/9551/4711/29796/51241/116228/84987/55967/1537/7386/25915/4713/6392/6389/7385/514/4705/80219/517/10131/27109/4710/4708/4698/4716/4722/4702/55863/29078/51204/4706/10128/374291/137682/4731	64	0.520325203252033
mus musculus	M_POOL_ALL_MW_1	R-HSA-446203	Asparagine N-linked glycosylation	137/3650	302/10554	5.51299767468127e-05	0.00328862296072291	0.00274514483755296	79796/23243/8729/6675/8775/9761/287/5238/51009/286/288/378/432/433/821/832/966/1081/1314/1075/1639/1780/2153/23193/2673/2683/2890/2923/3703/4121/10905/4124/4245/4248/4758/4905/5476/5589/4597/9695/5861/91445/90411/10484/6400/6480/6487/6482/6484/6483/55808/10610/256435/27090/6489/8869/5265/6709/6712/56052/9117/7109/10956/4247/10342/7039/2762/9632/7277/84790/7280/7311/7316/10299/7844/10383/9919/2284…	137	0.45364238410596
mus musculus	M_POOL_ALL_MW_1	R-HSA-901042	Calnexin/calreticulin cycle	19/3650	26/10554	6.96594122428911e-05	0.00398219639988527	0.0033240982684327	51009/821/23193/2923/5589/9695/91445/6400/10956/7311/7316/10299/7844/267/56886/6048/55757/80267/11236	19	0.730769230769231
mus musculus	M_POOL_ALL_MW_1	R-HSA-2426168	Activation of gene expression by SREBF (SREBP)	27/3650	42/10554	8.01523765542793e-05	0.00439876242529885	0.00367182255541288	31/80205/1387/1717/2194/2222/57678/3156/79071/4520/8648/10499/4800/4801/4802/5465/4597/6256/6667/6720/6721/3157/6309/3422/23054/10498/79718	27	0.642857142857143
mus musculus	M_POOL_ALL_MW_1	R-HSA-6806834	Signaling by MET	44/3650	79/10554	9.28242591400804e-05	0.00482035138301922	0.00402373968445981	2889/5906/382/1289/1399/2335/2549/2885/9146/3249/26018/3673/3688/284217/3909/3912/3914/3918/4233/5295/5770/5781/5771/5795/53916/6455/6654/10653/6714/6774/5908/84951/7311/7316/3915/10319/64759/85301/50509/3083/10254/10048/57610/9101	44	0.556962025316456
mus musculus	M_POOL_ALL_MW_1	R-HSA-76002	Platelet activation, signaling and aggregation	120/3650	262/10554	9.48611423772005e-05	0.00482035138301922	0.00402373968445981	5768/87/5906/5894/1608/1609/88/197/213/308/334/335/351/387/388/710/801/805/808/948/928/998/1072/1191/9564/1445/7044/2147/2149/2153/2243/2335/2621/2767/2768/10672/9630/2771/2782/10681/55970/2787/2788/2885/3309/3479/3674/3699/3700/3708/3709/3827/4067/5004/5005/5028/5154/5170/5175/5216/5295/5578/5579/5581/5583/5590/5054/5340/3959/5627/5660/5770/5781/10235/6414/6654/5265/12/6714/6810/5908/9749/7040/7…	120	0.458015267175573
mus musculus	M_POOL_ALL_MW_1	R-HSA-5628897	TP53 Regulates Metabolic Genes	47/3650	86/10554	0.000101754596472979	0.00498597522717599	0.00416199251739104	5565/51422/208/1327/9377/1329/1337/1345/54205/27244/2744/2821/2936/4697/5564/5728/6009/6834/23112/192669/27165/7001/57690/8626/7249/7532/7533/10971/83667/27327/10000/153129/7296/6341/64121/7529/25824/2475/51241/116228/84987/55004/51204/10128/57521/54541/28956	47	0.546511627906977
mus musculus	M_POOL_ALL_MW_1	R-HSA-532668	N-glycan trimming in the ER and Calnexin/Calreticulin cycle	23/3650	35/10554	0.000166211549631489	0.00742823948198973	0.00620064796409761	9761/51009/821/23193/2923/5589/9695/91445/6400/10956/7311/7316/10299/7844/267/56886/6048/7841/55768/55757/80267/79139/11236	23	0.657142857142857
mus musculus	M_POOL_ALL_MW_1	R-HSA-389661	Glyoxylate metabolism and glycine degradation	21/3650	31/10554	0.000167839230278194	0.00742823948198973	0.00620064796409761	2731/593/594/27232/2806/54363/4967/5827/55526/8659/1737/64902/58510/387787/112817/2653/5162/4706/8528/9380/1743	21	0.67741935483871
mus musculus	M_POOL_ALL_MW_1	R-HSA-8949613	Cristae formation	21/3650	31/10554	0.000167839230278194	0.00742823948198973	0.00620064796409761	498/506/509/515/516/522/521/3313/8834/518/55735/10632/440574/9551/54927/514/517/27109/139322/25813/10989	21	0.67741935483871
mus musculus	M_POOL_ALL_MW_1	R-HSA-2173791	TGF-beta receptor signaling in EMT (epithelial to mesenchymal transition)	13/3650	16/10554	0.000176088970591837	0.00754981461412502	0.00630213157907628	23370/387/2280/5590/7040/7046/7048/7311/7316/50855/57530/57154/56288	13	0.8125
mus musculus	M_POOL_ALL_MW_1	R-HSA-196849	Metabolism of water-soluble vitamins and cofactors	62/3650	123/10554	0.000204734848132783	0.00851200641327813	0.00710531147586819	10588/55163/79178/31/10840/6472/4522/27249/166785/1528/1727/5095/3141/54/10560/316/2194/9446/4338/4594/9054/4837/5091/5167/5168/65220/5740/6470/6573/6513/4552/79646/54956/6948/8566/54981/4907/128240/686/10243/55229/27010/80308/143/8884/51293/9962/54625/10135/60490/84875/23475/55788/55034/133686/55739/81034/349565/80025/53354/64087/81693	62	0.504065040650406
mus musculus	M_POOL_ALL_MW_1	R-HSA-1839117	Signaling by cytosolic FGFR1 fusion mutants	14/3650	18/10554	0.000224118510319314	0.00904384106347349	0.00754925508444005	613/1523/2885/9208/5295/6774/6776/6777/8805/11064/399687/26127/11116/7750	14	0.777777777777778
mus musculus	M_POOL_ALL_MW_1	R-HSA-5627117	RHO GTPases Activate ROCKs	15/3650	20/10554	0.000263696055631981	0.0101616197192637	0.00848230954009427	387/388/1072/3985/4629/4627/4659/5058/5500/6093/9475/4660/10627/103910/79784	15	0.75
mus musculus	M_POOL_ALL_MW_1	R-HSA-1483257	Phospholipid metabolism	98/3650	212/10554	0.000266631421205169	0.0101616197192637	0.00848230954009427	23446/137964/9896/8867/171586/5298/8396/84895/54477/8760/80821/80339/1119/1459/5130/23175/2819/2820/8443/57678/10162/9110/58488/10400/5286/5288/5295/200576/8395/5337/5728/201164/57605/8871/56994/55224/374986/90809/5297/9926/3032/84803/84725/54893/81544/8821/55697/114882/162466/11343/22874/375775/54545/3631/5868/85465/56894/81846/23761/83394/23171/55326/8398/9108/10554/10809/51573/56623/9663/64900…	98	0.462264150943396
mus musculus	M_POOL_ALL_MW_1	R-HSA-1483206	Glycerophospholipid biosynthesis	64/3650	129/10554	0.000289663368113912	0.0102389619631005	0.00854687019783133	23446/137964/171586/84895/8760/80821/80339/1119/1459/5130/23175/2819/2820/8443/57678/10162/58488/10400/5337/201164/57605/56994/55224/374986/9926/3032/84803/114882/162466/11343/85465/56894/23761/83394/23171/55326/8398/10554/10809/9663/64900/81579/114971/151056/54675/51205/57104/79887/50640/10555/84649/56895/5833/55750/64850/23259/56261/9489/114884/55500/79143/3030/254531/56910	64	0.496124031007752
mus musculus	M_POOL_ALL_MW_1	R-HSA-1483213	Synthesis of PE	11/3650	13/10554	0.000305974810850671	0.0102389619631005	0.00854687019783133	1119/23175/55224/162466/85465/23761/9663/64900/5833/64850/55500	11	0.846153846153846
mus musculus	M_POOL_ALL_MW_1	R-HSA-2046104	alpha-linolenic (omega3) and linoleic (omega6) acid metabolism	11/3650	13/10554	0.000305974810850671	0.0102389619631005	0.00854687019783133	51/2180/3295/10005/6342/30/64834/54898/9415/60481/3992	11	0.846153846153846
mus musculus	M_POOL_ALL_MW_1	R-HSA-2046106	alpha-linolenic acid (ALA) metabolism	11/3650	13/10554	0.000305974810850671	0.0102389619631005	0.00854687019783133	51/2180/3295/10005/6342/30/64834/54898/9415/60481/3992	11	0.846153846153846
mus musculus	M_POOL_ALL_MW_1	R-HSA-5210891	Uptake and function of anthrax toxins	11/3650	13/10554	0.000305974810850671	0.0102389619631005	0.00854687019783133	801/805/808/5045/10015/5604/5605/5608/5609/84168/118429	11	0.846153846153846
mus musculus	M_POOL_ALL_MW_1	R-HSA-192105	Synthesis of bile acids and bile salts	22/3650	34/10554	0.000321192304885512	0.0104922819595934	0.00875832650915882	114883/80270/1593/3295/10005/23600/8648/10499/5740/6256/9971/6342/6718/9885/11001/10998/8647/114876/26031/5007/8309/114880	22	0.647058823529412
mus musculus	M_POOL_ALL_MW_1	R-HSA-114452	Activation of BH3-only proteins	20/3650	30/10554	0.000334124063210382	0.0106608887145266	0.00889906929676612	208/572/596/637/10018/27113/90427/5534/7159/7029/23368/8626/7532/7533/10971/10000/5599/7529/8655/140735	20	0.666666666666667
mus musculus	M_POOL_ALL_MW_1	R-HSA-6802952	Signaling by BRAF and RAF fusions	34/3650	60/10554	0.00036683725122007	0.0114386524698622	0.00954829974467551	10142/5906/5894/60/8546/10018/1445/2243/2335/3674/8844/4000/9444/6714/11044/5908/8805/7414/7450/9061/5604/5605/5594/23164/57670/80853/7529/27044/22906/10827/55750/10533/56829/2266	34	0.566666666666667
mus musculus	M_POOL_ALL_MW_1	R-HSA-2682334	EPH-Ephrin signaling	48/3650	92/10554	0.000375854464910612	0.0114593850190524	0.00956560603094142	64283/60/160/161/1173/387/998/1072/1942/1946/2041/1969/2042/2045/2048/2050/2902/2904/6383/6453/3985/4067/4629/4627/5058/5664/6093/9475/6714/28964/7074/7410/7525/51107/2047/6386/8874/8997/23385/10097/10627/1213/10092/103910/79784/8976/1212/10109	48	0.521739130434783
mus musculus	M_POOL_ALL_MW_1	R-HSA-2151201	Transcriptional activation of mitochondrial biogenesis	32/3650	56/10554	0.000442192681896458	0.0131888773817813	0.0110092823318844	80205/211/1386/506/801/805/808/1387/54205/2551/2553/2746/133522/4209/8648/10499/4899/5465/10891/6256/9611/6648/56652/23082/3418/23054/10498/55902/23410/23408/64784/79718	32	0.571428571428571
mus musculus	M_POOL_ALL_MW_1	R-HSA-194068	Bile acid and bile salt metabolism	26/3650	43/10554	0.000454958766593665	0.0132809239950321	0.0110861173136374	114883/80270/1593/213/3295/80765/10005/23600/8648/10499/5740/6256/9971/6342/6554/6718/9885/11001/10998/8647/6579/114876/26031/5007/8309/114880	26	0.604651162790698
mus musculus	M_POOL_ALL_MW_1	R-HSA-611105	Respiratory electron transport	51/3650	100/10554	0.00050906480241804	0.0145507689357823	0.0121461075664655	2109/2108/1327/9377/1329/1337/1345/54205/4695/4697/4723/6834/93058/27089/7384/4728/4719/4712/51295/4726/6341/4711/29796/51241/116228/84987/55967/1537/7386/25915/4713/6392/6389/7385/4705/80219/10131/4710/4708/4698/4716/4722/4702/55863/29078/51204/4706/10128/374291/137682/4731	51	0.51
mus musculus	M_POOL_ALL_MW_1	R-HSA-1632852	Macroautophagy	37/3650	68/10554	0.000604938450421984	0.0168798173620014	0.014090257242487	5565/51422/9474/9821/5564/6009/285973/7249/8408/55626/153129/9776/64121/11152/8655/2475/55004/23192/115201/51652/84557/83734/56270/81631/9140/64422/140735/60673/10533/57521/26100/128866/30849/55054/7405/28956/64419	37	0.544117647058823
mus musculus	M_POOL_ALL_MW_1	R-HSA-445144	Signal transduction by L1	15/3650	21/10554	0.000627456767829499	0.0168798173620014	0.014090257242487	3680/1459/1956/2260/3674/3678/3685/3688/3897/4684/5058/7410/5604/5605/5594	15	0.714285714285714
mus musculus	M_POOL_ALL_MW_1	R-HSA-901032	ER Quality Control Compartment (ERQC)	15/3650	21/10554	0.000627456767829499	0.0168798173620014	0.014090257242487	51009/9695/91445/6400/10956/7311/7316/10299/7844/267/56886/6048/55757/80267/11236	15	0.714285714285714
mus musculus	M_POOL_ALL_MW_1	R-HSA-983170	Antigen Presentation: Folding, assembly and peptide loading of class I MHC	17/3650	25/10554	0.000667744826155849	0.0174407439513098	0.0145584850537249	3105/3134/567/821/2923/3309/3106/3107/3133/3135/10484/9632/51128/22872/9871/10802/10427	17	0.68
mus musculus	M_POOL_ALL_MW_1	R-HSA-936837	Ion transport by P-type ATPases	32/3650	57/10554	0.000676631842338842	0.0174407439513098	0.0145584850537249	817/6717/476/481/482/483/488/491/495/540/10396/10079/801/805/808/816/818/57130/57205/27032/79895/344905/480/492/286410/23250/5205/5348/53826/148229/490/477	32	0.56140350877193
mus musculus	M_POOL_ALL_MW_1	R-HSA-9006934	Signaling by Receptor Tyrosine Kinases	190/3650	455/10554	0.000686443275051552	0.0174407439513098	0.0145584850537249	7867/2889/10458/55615/5906/525/533/60/200734/8038/208/160/161/1173/382/387/466/9114/529/535/801/805/808/1495/1499/998/8851/1286/1289/1298/9564/1399/1445/1729/1785/1956/29924/58513/2065/2099/50617/9844/2242/2246/9965/2260/2263/2261/2264/2321/2335/2549/2887/2885/2886/2904/1839/4485/9146/3249/3320/3479/3480/26018/3643/3667/8660/8471/3673/3685/3688/3708/3709/3728/9365/284217/3909/3912/3914/3918/10019…	190	0.417582417582418
mus musculus	M_POOL_ALL_MW_1	R-HSA-8856828	Clathrin-mediated endocytosis	67/3650	140/10554	0.000759354990373251	0.01894245539622	0.0158120235316	8867/9322/85439/60/154/185/160/161/1173/382/950/920/2017/1601/1785/1956/29924/22905/58513/23048/2885/9146/3312/6453/3949/112574/4074/5286/5869/85021/50618/6455/8871/6857/9856/3092/115548/7018/7037/7311/7316/9341/2580/8301/338/11252/51138/50813/64708/22848/5868/1861/274/157/29988/29979/10254/143425/51429/26130/10097/1213/10092/84251/8976/1212/10109	67	0.478571428571429
mus musculus	M_POOL_ALL_MW_1	R-HSA-3928662	EPHB-mediated forward signaling	25/3650	42/10554	0.000811381108319889	0.0198788371538373	0.0165936587566173	64283/60/387/998/1072/2048/2050/2902/2904/6383/6453/3985/4067/5058/6093/9475/6714/7074/7525/2047/8997/10097/10092/8976/10109	25	0.595238095238095
mus musculus	M_POOL_ALL_MW_1	R-HSA-3700989	Transcriptional Regulation by TP53	155/3650	365/10554	0.000887996051133344	0.0213742207395605	0.0178419151178777	57472/1643/8396/5565/51422/55615/208/1386/472/580/604/637/639/641/665/672/7832/898/9134/900/8812/983/8851/1026/1027/1327/9377/1329/1337/1345/8738/1387/1459/54205/1647/1820/8178/27244/2176/2744/2821/2936/204851/28996/3276/3725/27113/53615/4292/4436/4697/4869/5111/5170/5564/5728/5876/5810/5892/6009/5430/6446/10769/6794/9212/6829/6834/83860/7159/7029/23112/192669/27165/7001/1107/57690/90809/7156/233…	155	0.424657534246575
mus musculus	M_POOL_ALL_MW_1	R-HSA-1614558	Degradation of cysteine and homocysteine	11/3650	14/10554	0.000979040842078657	0.0227668480564732	0.0190043967204564	1491/1036/2806/6821/84890/7263/4357/51380/1468/25828/58472	11	0.785714285714286
mus musculus	M_POOL_ALL_MW_1	R-HSA-71240	Tryptophan catabolism	11/3650	14/10554	0.000979040842078657	0.0227668480564732	0.0190043967204564	23498/6520/8140/169355/56267/120103/130013/883/8942/125061/8564	11	0.785714285714286
mus musculus	M_POOL_ALL_MW_1	R-HSA-71387	Metabolism of carbohydrates	120/3650	275/10554	0.0010059561442892	0.0230028638327464	0.0192014085085377	5257/9942/57122/2262/2645/378884/11041/7175/5834/5836/4126/5226/216/411/801/805/808/960/1836/2026/7957/2131/2132/2203/57818/2542/2548/2592/2597/26330/2683/2584/2805/2806/2239/2821/3161/6383/3339/3340/8692/3425/3795/9631/5209/8509/4191/5105/5091/5208/5213/5255/5566/5567/4927/55576/5903/6652/6487/6482/6484/6483/6513/6548/6382/6385/6888/7086/7311/7316/54020/26007/23511/229/11097/2646/10861/51071/299…	120	0.436363636363636
mus musculus	M_POOL_ALL_MW_1	R-HSA-5578775	Ion homeostasis	31/3650	56/10554	0.00112225410945218	0.0252415186584982	0.02107010303855	817/84876/6717/6547/476/481/482/483/488/491/801/805/808/816/818/3708/3709/4842/5566/6261/6263/6786/7220/10768/480/492/5348/53826/444/490/477	31	0.553571428571429
mus musculus	M_POOL_ALL_MW_1	R-HSA-8963899	Plasma lipoprotein remodeling	19/3650	30/10554	0.00121040737197999	0.0267851437799443	0.0223586285350463	319/9619/213/335/336/63924/3990/3931/9388/5045/5125/5046/5360/84699/338/51129/55908/116519/64788	19	0.633333333333333
mus musculus	M_POOL_ALL_MW_1	R-HSA-163210	Formation of ATP by chemiosmotic coupling	13/3650	18/10554	0.00125465120866384	0.0273235152109015	0.0228080286554096	498/506/509/515/516/522/521/518/10632/9551/514/517/27109	13	0.722222222222222
mus musculus	M_POOL_ALL_MW_1	R-HSA-193368	Synthesis of bile acids and bile salts via 7alpha-hydroxycholesterol	16/3650	24/10554	0.00133689214401365	0.0283292891680851	0.0236475883189171	80270/1593/3295/10005/23600/8648/10499/5740/6256/9971/6342/6718/11001/10998/8647/8309	16	0.666666666666667
mus musculus	M_POOL_ALL_MW_1	R-HSA-5205685	Pink/Parkin Mediated Mitophagy	15/3650	22/10554	0.00134213104659295	0.0283292891680851	0.0236475883189171	9474/7311/7316/7416/5071/10452/100188893/54543/84557/55669/81631/9140/9804/401505/65018	15	0.681818181818182
mus musculus	M_POOL_ALL_MW_1	R-HSA-211859	Biological oxidations	99/3650	223/10554	0.00137067606310835	0.0284934478573433	0.0237846181285787	6822/285440/1593/1066/8529/27430/1727/8574/124/128/196/216/217/116285/405/1312/1586/1543/1553/1548/1555/1562/1557/1558/1559/1571/1572/1577/284541/1836/2052/2098/2230/2328/2729/2730/2937/2938/221357/2944/2948/9446/2954/3326/4051/9/8648/10499/4835/4837/5447/5740/6256/9971/11283/6817/4552/196743/55347/6916/7172/8460/8459/54659/7364/10861/4144/9061/9060/10249/54928/23169/120227/54988/25830/54575/5457…	99	0.443946188340807
mus musculus	M_POOL_ALL_MW_1	R-HSA-383280	Nuclear Receptor transcription pathway	28/3650	50/10554	0.00151863183741755	0.0310979534468191	0.0259587028925419	4306/9970/2063/2099/2649/2908/3172/8856/4929/5465/5467/5914/5916/6095/6097/6256/6257/9971/7067/7068/5915/7181/7182/10062/8431/2104/2494/9975	28	0.56
mus musculus	M_POOL_ALL_MW_1	R-HSA-1236977	Endosomal/Vacuolar pathway	9/3650	11/10554	0.00184103947691447	0.0352702482483877	0.0294414838838774	3105/3134/567/1515/3106/3107/3133/3135/4012	9	0.818181818181818
mus musculus	M_POOL_ALL_MW_1	R-HSA-180292	GAB1 signalosome	9/3650	11/10554	0.00184103947691447	0.0352702482483877	0.0294414838838774	1445/1956/2549/2885/5295/5781/5829/6714/55824	9	0.818181818181818
mus musculus	M_POOL_ALL_MW_1	R-HSA-211999	CYP2E1 reactions	9/3650	11/10554	0.00184103947691447	0.0352702482483877	0.0294414838838774	1553/1548/1555/1557/1558/1559/1571/1572/1565	9	0.818181818181818
mus musculus	M_POOL_ALL_MW_1	R-HSA-390247	Beta-oxidation of very long chain fatty acids	9/3650	11/10554	0.00184103947691447	0.0352702482483877	0.0294414838838774	51/3295/10005/122970/30/10455/26063/23417/1962	9	0.818181818181818
mus musculus	M_POOL_ALL_MW_1	R-HSA-8854214	TBC/RABGAPs	26/3650	46/10554	0.00185091681769964	0.0352702482483877	0.0294414838838774	57533/83874/26088/374403/382/83452/5869/5870/125058/7249/8408/57465/338382/79735/51762/84958/51560/5868/55357/9135/27342/64786/51256/81631/54662/10133	26	0.565217391304348
mus musculus	M_POOL_ALL_MW_1	R-HSA-8964043	Plasma lipoprotein clearance	20/3650	33/10554	0.00197295388003677	0.0370807222384994	0.0309527587812546	3069/160/161/1173/335/341/3990/3949/3988/55911/4864/949/29116/10062/8435/338/57552/51599/1213/81693	20	0.606060606060606
mus musculus	M_POOL_ALL_MW_1	R-HSA-1362409	Mitochondrial iron-sulfur cluster biogenesis	10/3650	13/10554	0.00225509267765677	0.0408653165281539	0.0341119106817795	150274/2230/2395/9054/81894/57128/51312/112812/81689/51218	10	0.769230769230769
mus musculus	M_POOL_ALL_MW_1	R-HSA-350054	Notch-HLH transcription pathway	10/3650	13/10554	0.00225509267765677	0.0408653165281539	0.0341119106817795	9794/1387/4851/4853/4854/4855/8850/3516/84441/55534	10	0.769230769230769
mus musculus	M_POOL_ALL_MW_1	R-HSA-5205647	Mitophagy	18/3650	29/10554	0.0022636764257578	0.0408653165281539	0.0341119106817795	9474/1459/6714/7311/7316/8408/7416/5071/10452/100188893/54543/84557/55669/81631/9140/9804/401505/65018	18	0.620689655172414
mus musculus	M_POOL_ALL_MW_1	R-HSA-5674400	Constitutive Signaling by AKT1 E17K in Cancer	16/3650	25/10554	0.00252648737576085	0.0450174114226478	0.0375778300044812	55615/208/572/842/1026/1027/1147/5170/7249/79109/10000/2308/2309/2932/2475/84335	16	0.64
mus musculus	M_POOL_ALL_MW_1	R-HSA-8949215	Mitochondrial calcium ion transport	15/3650	23/10554	0.0026291656437005	0.0462463495276549	0.0386036736888818	6547/10939/6687/8165/80024/90550/10367/7416/7417/7419/3954/23203/79568/221154/286097	15	0.652173913043478
mus musculus	M_POOL_ALL_MW_1	R-HSA-4420097	VEGFA-VEGFR2 Pathway	48/3650	99/10554	0.00288475829712965	0.0500998529577454	0.0418203467991614	7867/10458/55615/60/208/387/801/805/808/1495/1499/998/9564/9844/3320/3685/3708/3709/3728/9261/4689/4690/4846/5058/5170/5295/5566/5567/5578/5579/5590/5335/5829/6093/9475/23191/6714/7409/7410/7422/79109/10768/6461/10000/10163/1432/1793/2475	48	0.484848484848485
mus musculus	M_POOL_ALL_MW_1	R-HSA-2990846	SUMOylation	83/3650	187/10554	0.00322249392289673	0.0552657707776789	0.0461325445804163	8360/57122/10210/7175/4306/641/672/8535/1387/1487/1655/1786/1788/1789/2099/2908/8924/3090/28996/3183/3190/9631/8648/10499/4792/4869/8856/4929/5111/5465/10891/4927/5893/5903/5905/5914/5970/6095/6256/9971/25942/9612/6612/6672/6670/10274/9759/9212/23314/6996/1107/7067/7068/7150/7155/7181/7329/10062/57591/29843/6294/23137/23511/11097/2494/8204/8364/8361/8359/8368/205564/1912/23225/11315/25950/54780/2…	83	0.443850267379679
mus musculus	M_POOL_ALL_MW_1	R-HSA-170834	Signaling by TGF-beta Receptor Complex	37/3650	73/10554	0.00326958007691651	0.0553810353769068	0.0462287605417175	23370/387/8812/2280/3726/9110/4087/4088/4092/4609/5045/5590/5054/5494/5499/5500/9611/6497/9612/6667/7029/7321/7040/7046/7048/7311/7316/60436/1024/50855/56937/7323/57530/57154/23327/56288/54778	37	0.506849315068493
mus musculus	M_POOL_ALL_MW_1	R-HSA-211945	Phase I - Functionalization of compounds	51/3650	107/10554	0.00340769266136904	0.0567643521190206	0.0473834702359172	285440/1593/1066/8529/1727/124/128/196/216/217/405/1586/1543/1553/1548/1555/1562/1557/1558/1559/1571/1572/1577/284541/2052/2230/2328/3326/4051/8648/10499/4835/5447/5740/6256/9971/11283/196743/6916/120227/2327/10728/1565/55902/64757/54996/670/112812/134147/113612/219	51	0.476635514018692
mus musculus	M_POOL_ALL_MW_1	R-HSA-177929	Signaling by EGFR	24/3650	43/10554	0.00343399506259381	0.0567643521190206	0.0473834702359172	8038/998/1445/1956/29924/58513/2549/2885/9146/26018/5295/5335/5781/5796/5829/6455/6654/6714/7311/7316/8874/5774/10254/55824	24	0.558139534883721
mus musculus	M_POOL_ALL_MW_1	R-HSA-373760	L1CAM interactions	55/3650	117/10554	0.00352395643958568	0.0575579551798994	0.048045922384326	3680/287/3672/3786/60/214/286/288/160/161/1173/1272/1459/1785/1956/2048/2260/3312/3673/3674/3678/3685/3688/3897/284217/3912/4684/8650/5058/6196/6328/6334/6709/6712/6714/7277/84790/7280/7410/3915/10383/11313/5604/5605/5594/23114/1741/6386/51807/10048/1213/84617/57698/9252/57731	55	0.47008547008547
mus musculus	M_POOL_ALL_MW_1	R-HSA-3214841	PKMTs methylate histone lysines	36/3650	71/10554	0.00365999298821809	0.0590765927039437	0.0493135897359911	8360/7468/121536/8726/8352/333932/126961/653604/64324/55870/5970/23067/51111/56950/58508/54904/29072/83852/8364/8361/8359/8368/8085/84193/55729/79918/84661/387893/55904/8370/64754/63976/9757/79813/121504/8357	36	0.507042253521127
rattus norvegicus	R_NORM_SH1_JS_1	R-HSA-9033241	Peroxisomal protein import	47/3306	63/10554	1.81827678236341e-12	2.47649297757897e-09	1.75511558887079e-09	6233/55825/5264/5193/10005/1962/7314/847/3417/4843/23600/6342/3416/10901/10455/54469/196743/5828/373156/570/55670/51268/5194/390916/5191/54363/1384/5830/283927/7321/219743/30/10965/7316/51/7322/5195/26063/2053/122970/3155/3295/7323/8310/8540/8443/26061	47	0.746031746031746
rattus norvegicus	R_NORM_SH1_JS_1	R-HSA-156588	Glucuronidation	24/3306	25/10554	1.31766957680515e-11	8.97332981804307e-09	6.3594894838438e-09	54578/54575/54577/54576/54600/10941/79799/7365/10720/7366/7367/54490/7363/7364/133688/167127/54658/54659/54657/54579/7360/23169/55347/7358	24	0.96
rattus norvegicus	R_NORM_SH1_JS_1	R-HSA-1428517	The citric acid (TCA) cycle and respiratory electron transport	93/3306	174/10554	8.88319452930801e-10	4.03297031630584e-07	2.85820680118437e-07	25874/3419/8802/518/509/521/6389/1431/517/51660/1351/539/2271/3029/3939/514/513/57546/6566/682/6256/1337/9377/54205/5467/10131/6391/116228/285521/5162/7386/4695/2109/4718/7385/4706/4728/4723/4714/1327/4711/2110/5160/4722/79133/137682/4712/55471/1738/80224/1743/1537/10632/2108/7384/126328/80219/4709/81889/23530/10128/79944/4700/4967/8803/4713/4708/8801/29078/27109/93058/374291/7381/6392/7388/27089…	93	0.53448275862069
rattus norvegicus	R_NORM_SH1_JS_1	R-HSA-1655829	Regulation of cholesterol biosynthesis by SREBP (SREBF)	38/3306	55/10554	9.05646016853272e-09	3.08372468738539e-06	2.18546683540645e-06	6309/79071/3837/6256/1595/3156/5465/10802/51128/9453/6713/4800/10427/2222/3157/57678/6721/22937/10654/9871/96764/8648/10498/5469/2194/1387/10484/31/1717/3638/6720/4047/4597/4598/2224/5901/3422/8720	38	0.690909090909091
rattus norvegicus	R_NORM_SH1_JS_1	R-HSA-71291	Metabolism of amino acids and derivatives	165/3306	370/10554	3.43805870500781e-08	9.36527191244129e-06	6.63726280524667e-06	6233/1757/9255/1615/8942/2936/6224/6228/6171/6217/6176/6181/5715/6207/256987/1468/89874/130013/27165/1644/2746/2805/29958/4953/5053/374569/38/27232/593/2593/4143/6235/4946/6193/36/445/1621/2806/6301/6161/5917/6470/5709/5718/2058/5162/5706/55349/6139/51520/6133/6201/9349/6159/6208/6223/6189/6173/6157/4706/196743/29968/138199/112817/9060/51166/191/1735/3242/5827/9061/5160/51074/1629/5721/10955/5711…	165	0.445945945945946
rattus norvegicus	R_NORM_SH1_JS_1	R-HSA-5663205	Infectious disease	169/3306	382/10554	4.60337491216436e-08	1.04496610506131e-05	7.40578034114863e-06	83860/6233/3303/3304/8815/5608/6804/57122/8106/9631/6224/6228/6171/6217/6176/6181/163/5715/6207/5604/7314/801/808/4233/9818/6844/3837/112755/9972/6235/1839/4869/6193/6924/2984/4836/51652/6161/6500/8148/6827/5709/5718/2967/79720/5706/137492/9397/9150/6139/821/23327/6133/6201/9349/6159/6208/6223/6189/7251/6173/6157/6877/5062/5903/5721/162/5711/5682/5684/11224/5686/5687/5690/5702/6129/51606/51510/46…	169	0.442408376963351
rattus norvegicus	R_NORM_SH1_JS_1	R-HSA-446203	Asparagine N-linked glycosylation	138/3306	302/10554	7.87124923484642e-08	1.53152020826583e-05	1.08540384185777e-05	81876/9919/6233/1315/10020/7415/1781/8775/140735/79694/5537/56886/7314/432/2683/84920/144245/90411/7039/6480/51014/1075/4124/51046/10802/51128/10195/80267/10175/91869/10671/821/84342/51693/91949/10121/433/4121/2923/10299/1778/29880/10905/10427/5476/57171/55577/9695/256435/5887/54187/122553/7264/5372/5589/4351/26958/5373/51005/11282/64772/10402/11014/9761/2153/6711/84617/8774/57731/55291/7109/9554…	138	0.456953642384106
rattus norvegicus	R_NORM_SH1_JS_1	R-HSA-8957322	Metabolism of steroids	78/3306	150/10554	9.53544199039243e-08	1.62340899886431e-05	1.15052635594603e-05	6309/8714/10005/79071/213/706/5443/3837/6715/6256/23600/1595/1581/5740/6342/7329/3156/5465/114876/10802/51128/83930/9453/147323/134429/2230/64801/4036/6713/4800/51478/10427/2222/3157/9885/57678/570/1718/114883/6721/22937/51302/1593/1646/8644/1109/39/10654/9871/96764/112812/8648/120227/10498/5007/5469/91734/2194/1387/10484/9971/31/403313/1717/3638/6720/10998/3294/3295/4047/4597/4598/8647/2224/5114…	78	0.52
rattus norvegicus	R_NORM_SH1_JS_1	R-HSA-211859	Biological oxidations	107/3306	223/10554	1.14076065473938e-07	1.72635112417226e-05	1.22348247999534e-05	1066/54578/9446/26873/1836/57412/54575/54577/54576/54600/10941/79799/7365/10720/7366/7367/54490/7363/7364/133688/167127/10249/4257/54996/1312/1543/1555/1565/5443/5742/54658/54659/54657/54579/6916/1553/1548/1549/6822/1727/1571/405/2326/6256/1576/64816/1577/2052/4143/1595/1581/2937/5740/4129/4051/8529/8460/8459/4259/7360/2098/55748/2230/1562/1558/196743/2950/1557/9060/5447/191/217/9061/127/373156/2…	107	0.479820627802691
rattus norvegicus	R_NORM_SH1_JS_1	R-HSA-9609507	Protein localization	68/3306	127/10554	1.4677646559259e-07	1.99909546137107e-05	1.41677914682531e-05	6233/55825/5264/5193/1431/10005/26520/1962/7314/847/3417/4843/23600/6342/3416/10901/10651/10455/54469/196743/4714/5828/23203/54927/373156/570/55670/1537/25813/51268/9868/5194/10531/29090/390916/5191/54363/1384/5830/283927/7321/219743/2395/30/131118/10965/7316/51/10440/100287932/3329/7322/26521/5195/26063/26519/2053/498/122970/3155/3295/50/7323/29928/8310/8540/8443/26061	68	0.535433070866142
rattus norvegicus	R_NORM_SH1_JS_1	R-HSA-163200	Respiratory electron transport, ATP synthesis by chemiosmotic coupling, and heat production by uncoupling proteins.	66/3306	123/10554	2.00557906716028e-07	2.40665878035231e-05	1.70562338788397e-05	518/509/521/6389/517/1351/539/514/513/1337/9377/54205/10131/6391/116228/285521/7386/4695/2109/4718/7385/4706/4728/4723/4714/1327/4711/2110/4722/79133/137682/4712/55471/80224/1537/10632/2108/7384/126328/80219/4709/10128/4700/4713/4708/29078/27109/93058/374291/7381/6392/7388/27089/10476/7351/25915/6834/4731/498/4705/4697/4716/29796/1353/10975/522	66	0.536585365853659
rattus norvegicus	R_NORM_SH1_JS_1	R-HSA-8978868	Fatty acid metabolism	88/3306	177/10554	2.12040421176415e-07	2.40665878035231e-05	1.70562338788397e-05	55825/3033/2182/5264/788/1666/10449/134526/10005/3030/1962/3032/79071/9524/34/47/1543/5096/5742/6296/6916/1622/6256/23600/33/2180/7069/37/1376/5740/6342/5467/1374/4051/11332/8529/9261/84320/10455/166785/1558/2879/4706/2166/1557/58488/55289/5445/6584/1579/284541/4048/81616/80724/8644/390916/113612/1384/5446/641371/84869/283927/7923/127281/10728/51422/54898/30/10965/2194/51/9536/31/80221/35/26063/5…	88	0.497175141242938
rattus norvegicus	R_NORM_SH1_JS_1	R-HSA-1592230	Mitochondrial biogenesis	53/3306	95/10554	6.26026526115223e-07	6.55883175822257e-05	4.64831031941425e-05	518/509/521/517/539/801/808/2746/514/513/6648/6256/54205/5465/10651/133522/23410/2101/23082/54927/25813/10632/11232/23408/200186/4899/10989/96764/8648/440574/55735/27109/10498/79135/2551/51422/5469/2553/10476/805/1387/9611/6742/5565/498/23373/4209/1386/1432/7019/10891/5564/522	53	0.557894736842105
rattus norvegicus	R_NORM_SH1_JS_1	R-HSA-191273	Cholesterol biosynthesis	20/3306	25/10554	7.27841423917387e-07	7.08085728125344e-05	5.01827508069356e-05	6309/1595/3156/9453/64801/6713/51478/2222/3157/1718/39/10654/91734/403313/1717/4047/4597/4598/2224/3422	20	0.8
rattus norvegicus	R_NORM_SH1_JS_1	R-HSA-2262752	Cellular responses to stress	178/3306	426/10554	2.17741829430471e-06	0.000197709581122867	0.000140118777254556	6233/3303/3304/26353/1021/890/5608/1026/5599/57122/5594/7415/1781/4001/2936/9631/3020/5052/6196/140735/25994/5715/1915/30001/23112/7314/3008/817/847/1051/2056/2113/2908/3005/3725/9818/5925/6647/6648/7157/7428/1030/405/5602/9972/54205/5034/4306/898/2288/5709/5718/57521/10808/51433/9261/5706/10671/8881/1871/8345/343/2077/51501/7001/9531/2950/10121/5903/2034/1778/23043/8366/3091/5721/29882/5711/5682…	178	0.417840375586854
rattus norvegicus	R_NORM_SH1_JS_1	R-HSA-2426168	Activation of gene expression by SREBF (SREBP)	28/3306	42/10554	2.55478408762195e-06	0.000217475995458819	0.000154127434759824	6309/79071/6256/1595/3156/5465/9453/6713/4800/2222/3157/57678/6721/10654/96764/8648/10498/5469/2194/1387/31/1717/6720/4047/4597/4598/2224/3422	28	0.666666666666667
rattus norvegicus	R_NORM_SH1_JS_1	R-HSA-1989781	PPARA activates gene expression	60/3306	117/10554	5.04625211577408e-06	0.000376722728265629	0.000266987202890163	116519/54600/34/183/1543/3158/5244/6822/405/6256/2180/1376/1581/5468/3156/5465/1374/400569/51003/23179/50486/133522/81857/2101/4800/2222/3157/9442/123/1579/90390/6721/9440/80306/29079/9441/9439/23097/4899/9412/96764/19/8648/9477/4862/51586/9612/6257/10498/5469/1024/51/1387/9611/7296/9971/2274/54797/6720/10891	60	0.512820512820513
rattus norvegicus	R_NORM_SH1_JS_1	R-HSA-611105	Respiratory electron transport	53/3306	100/10554	5.07974421937515e-06	0.000376722728265629	0.000266987202890163	6389/1351/1337/9377/54205/10131/6391/116228/285521/7386/4695/2109/4718/7385/4706/4728/4723/4714/1327/4711/2110/4722/79133/137682/4712/55471/80224/1537/2108/7384/126328/80219/4709/10128/4700/4713/4708/29078/93058/374291/7381/6392/7388/27089/25915/6834/4731/4705/4697/4716/29796/1353/10975	53	0.53
rattus norvegicus	R_NORM_SH1_JS_1	R-HSA-182971	EGFR downregulation	19/3306	25/10554	5.51198831702434e-06	0.000376722728265629	0.000266987202890163	6233/8874/5782/29924/7314/1956/1950/10252/10254/2060/5796/58513/8027/7316/9146/998/2885/6457/6455	19	0.76
rattus norvegicus	R_NORM_SH1_JS_1	R-HSA-3700989	Transcriptional Regulation by TP53	154/3306	365/10554	5.53190496718986e-06	0.000376722728265629	0.000266987202890163	83860/1874/1643/6233/890/5608/1026/9099/1457/8851/2936/5052/5518/79837/1616/54541/1351/23112/7314/27165/207/2176/3725/7157/581/1647/1337/9377/54205/900/4869/5876/6924/10971/898/6009/117584/8148/6827/57521/5984/2967/116228/285521/54815/3622/27166/9150/23019/54971/7001/55367/6877/1327/27244/6446/28956/7832/6119/7531/3065/64121/9891/10397/50484/472/9125/5892/604/7469/8178/29883/8621/1459/2068/55004/…	154	0.421917808219178
rattus norvegicus	R_NORM_SH1_JS_1	R-HSA-532668	N-glycan trimming in the ER and Calnexin/Calreticulin cycle	24/3306	35/10554	6.3803012695318e-06	0.000413808110909634	0.000293269988178479	6233/7415/56886/7314/80267/821/2923/10299/9695/5887/5589/64772/9761/6400/11236/91445/84447/79139/10206/6048/11253/7316/7841/7844	24	0.685714285714286
rattus norvegicus	R_NORM_SH1_JS_1	R-HSA-9006934	Signaling by Receptor Tyrosine Kinases	186/3306	455/10554	6.82242557243171e-06	0.000422370164984181	0.000299338002388511	6233/2323/3084/8874/11140/5899/5125/5594/4670/1848/8851/3915/5771/5782/6196/29924/5518/10458/3911/163/9965/527/7314/117/207/801/808/1956/2670/3479/3481/3688/3717/4233/4485/8829/5578/5770/6387/7525/581/2099/6776/3643/2263/5579/4915/6777/3708/5156/1950/1839/3667/5046/5295/5590/5802/9475/5747/5781/5566/1301/2335/1785/9261/1282/3249/9114/51741/10653/3690/5581/5567/5062/8936/10252/5140/5607/161742/910…	186	0.408791208791209
rattus norvegicus	R_NORM_SH1_JS_1	R-HSA-1852241	Organelle biogenesis and maintenance	127/3306	294/10554	9.35681008380033e-06	0.000544821896510238	0.000386120781435883	583/4751/518/22919/26160/509/60412/1781/4218/5518/4735/521/140735/83658/517/539/801/808/2746/149371/514/513/10142/6648/6950/6256/7283/54205/5347/5566/5465/55755/90410/10651/10694/84747/22920/93323/133522/84902/26005/23410/2101/10575/23082/10121/4957/1778/79809/89891/54927/7840/7531/25813/10632/80254/8481/11232/55081/79600/10806/57728/23408/84617/23322/10733/200186/146057/8195/8636/4899/10989/9676…	127	0.431972789115646
rattus norvegicus	R_NORM_SH1_JS_1	R-HSA-72203	Processing of Capped Intron-Containing Pre-mRNA	108/3306	243/10554	9.6003858415901e-06	0.000544821896510238	0.000386120781435883	6635/51340/10907/7919/11193/57122/4670/8106/9631/1977/6434/3192/3190/7536/6628/84844/9818/9879/56949/9972/22794/10921/10594/81608/3183/84321/10523/25804/84991/11051/26121/8189/6626/8449/5903/10262/55660/23020/56259/6430/27258/4686/4116/53981/4809/9416/8086/11325/1660/7175/80145/23283/51645/5546/1477/9410/57187/10946/10914/84271/2521/11066/9877/5432/85313/11100/6625/6631/51362/10283/26097/9129/273…	108	0.444444444444444
rattus norvegicus	R_NORM_SH1_JS_1	R-HSA-400206	Regulation of lipid metabolism by Peroxisome proliferator-activated receptor alpha (PPARalpha)	60/3306	119/10554	1.00728943907519e-05	0.000548771286408165	0.000388919753950296	116519/54600/34/183/1543/3158/5244/6822/405/6256/2180/1376/1581/5468/3156/5465/1374/400569/51003/23179/50486/133522/81857/2101/4800/2222/3157/9442/123/1579/90390/6721/9440/80306/29079/9441/9439/23097/4899/9412/96764/19/8648/9477/4862/51586/9612/6257/10498/5469/1024/51/1387/9611/7296/9971/2274/54797/6720/10891	60	0.504201680672269
rattus norvegicus	R_NORM_SH1_JS_1	R-HSA-156580	Phase II - Conjugation of compounds	55/3306	109/10554	2.26251931700396e-05	0.00111214006636735	0.000788184899033048	54578/9446/26873/1836/57412/54575/54577/54576/54600/10941/79799/7365/10720/7366/7367/54490/7363/7364/133688/167127/10249/4257/1312/54658/54659/54657/54579/6822/4143/2937/8460/8459/4259/7360/2098/55748/2950/9060/191/9061/373156/2730/23169/4837/84836/55347/119391/54928/6819/494143/54988/2948/2939/25830/7358	55	0.504587155963303
rattus norvegicus	R_NORM_SH1_JS_1	R-HSA-72613	Eukaryotic Translation Initiation	59/3306	119/10554	2.2863378750577e-05	0.00111214006636735	0.000788184899033048	6233/1983/8890/1977/6224/6228/6171/6217/6176/6181/6207/26986/6235/6193/6161/1973/8662/7458/6139/8661/6133/6201/9349/6159/6208/6223/6189/6173/6157/8665/8663/8894/11224/6129/6206/3646/6122/1975/1974/9669/1964/6164/6135/6204/1965/6160/6124/6155/1967/6156/6202/6191/6192/140032/6125/6146/6167/6227/8892	59	0.495798319327731
rattus norvegicus	R_NORM_SH1_JS_1	R-HSA-72737	Cap-dependent Translation Initiation	59/3306	119/10554	2.2863378750577e-05	0.00111214006636735	0.000788184899033048	6233/1983/8890/1977/6224/6228/6171/6217/6176/6181/6207/26986/6235/6193/6161/1973/8662/7458/6139/8661/6133/6201/9349/6159/6208/6223/6189/6173/6157/8665/8663/8894/11224/6129/6206/3646/6122/1975/1974/9669/1964/6164/6135/6204/1965/6160/6124/6155/1967/6156/6202/6191/6192/140032/6125/6146/6167/6227/8892	59	0.495798319327731
rattus norvegicus	R_NORM_SH1_JS_1	R-HSA-170834	Signaling by TGF-beta Receptor Complex	40/3306	73/10554	2.59166024243474e-05	0.00121718663799866	0.000862632465449239	1874/6233/50848/9958/7314/3726/5054/5494/1030/4738/5590/142/5500/4088/9110/23327/4087/25937/3065/54778/64750/23370/50855/9372/904/9612/51377/9040/7321/1025/1024/60436/7316/5045/9611/5933/7323/4092/7048/56288	40	0.547945205479452
rattus norvegicus	R_NORM_SH1_JS_1	R-HSA-389661	Glyoxylate metabolism and glycine degradation	21/3306	31/10554	3.26564269253182e-05	0.00143888643925241	0.00101975335404163	27232/593/2806/5162/4706/112817/5827/5160/1629/594/1738/1743/11019/275/2731/54363/4967/55526/58510/387787/1737	21	0.67741935483871
rattus norvegicus	R_NORM_SH1_JS_1	R-HSA-73980	RNA Polymerase III Transcription Termination	17/3306	23/10554	3.27499850343795e-05	0.00143888643925241	0.00101975335404163	27297/4774/4781/4782/9533/661/10623/10621/55703/51728/5437/10622/84265/5434/4784/6741/5435	17	0.739130434782609
rattus norvegicus	R_NORM_SH1_JS_1	R-HSA-2408522	Selenoamino acid metabolism	58/3306	118/10554	3.68974633149032e-05	0.00157044828234057	0.00111299256117652	6233/9255/1615/2936/6224/6228/6171/6217/6176/6181/6207/27232/4143/6235/6193/6301/6161/5917/2058/6139/51520/6133/6201/9349/6159/6208/6223/6189/6173/6157/9060/191/9061/11224/6129/6206/6122/4837/6164/6135/51540/60678/6204/7296/6160/6124/6155/6156/6202/51091/6191/6192/140032/79048/6125/6146/6167/6227	58	0.491525423728814
rattus norvegicus	R_NORM_SH1_JS_1	R-HSA-983169	Class I MHC mediated antigen processing & presentation	152/3306	371/10554	4.09856629103524e-05	0.00159904226275146	0.0011332574039285	63891/89890/6233/899/6478/84676/6477/114088/5715/114907/4012/868/7314/9867/7428/3105/1515/3693/10802/51128/6500/5709/55175/5718/26046/51433/3093/5706/8881/821/23327/55521/27338/64410/3133/7327/2923/6502/55585/9341/10427/10477/5721/7335/29882/5711/5682/5684/5686/5687/5690/5702/7328/11059/51465/118424/51676/9978/26263/54778/9616/92369/23295/90933/5717/65264/64750/84861/6049/51434/51088/57630/29116/…	152	0.409703504043127
rattus norvegicus	R_NORM_SH1_JS_1	R-HSA-109688	Cleavage of Growing Transcript in the Termination Region	37/3306	67/10554	4.10913944172549e-05	0.00159904226275146	0.0011332574039285	6635/7919/8106/6628/22794/10921/81608/84321/11051/8189/6430/4686/4116/53981/80145/23283/1477/57187/10914/84271/9877/51362/26097/6431/6429/6432/79869/84967/29894/6427/134353/9295/7884/22916/6426/79228/10212	37	0.552238805970149
rattus norvegicus	R_NORM_SH1_JS_1	R-HSA-73856	RNA Polymerase II Transcription Termination	37/3306	67/10554	4.10913944172549e-05	0.00159904226275146	0.0011332574039285	6635/7919/8106/6628/22794/10921/81608/84321/11051/8189/6430/4686/4116/53981/80145/23283/1477/57187/10914/84271/9877/51362/26097/6431/6429/6432/79869/84967/29894/6427/134353/9295/7884/22916/6426/79228/10212	37	0.552238805970149
rattus norvegicus	R_NORM_SH1_JS_1	R-HSA-72766	Translation	123/3306	291/10554	4.32402267459145e-05	0.0016359219118871	0.00115939438380128	6233/1983/9255/1615/8890/1977/6224/6228/6171/6217/6176/6181/6207/63875/26986/1915/327/2935/6235/6193/6301/6161/5917/1973/51067/8662/7458/90480/2058/28972/64981/6139/4677/51520/16/8661/29074/6133/6201/9349/6159/6208/6223/6189/6173/6157/8665/7284/8663/65003/5464/10884/6897/57129/79590/6746/7818/6727/8894/11224/9801/64432/60488/6129/57038/6206/3646/6122/1975/58477/57505/3396/6182/1974/10667/23438/30…	123	0.422680412371134
rattus norvegicus	R_NORM_SH1_JS_1	R-HSA-72706	GTP hydrolysis and joining of the 60S ribosomal subunit	55/3306	112/10554	5.99789624665685e-05	0.00220787423998557	0.00156474277615486	6233/1983/1977/6224/6228/6171/6217/6176/6181/6207/6235/6193/6161/1973/8662/7458/6139/8661/6133/6201/9349/6159/6208/6223/6189/6173/6157/8665/8663/8894/11224/6129/6206/3646/6122/1975/1974/9669/1964/6164/6135/6204/1965/6160/6124/6155/6156/6202/6191/6192/140032/6125/6146/6167/6227	55	0.491071428571429
rattus norvegicus	R_NORM_SH1_JS_1	R-HSA-168255	Influenza Life Cycle	67/3306	143/10554	6.60416989536178e-05	0.00236707352565335	0.00167756891801849	6233/3303/3304/57122/9631/6224/6228/6171/6217/6176/6181/6207/9818/3837/9972/6235/6193/6161/6139/821/6133/6201/9349/6159/6208/6223/6189/6173/6157/5903/11224/6129/6206/6122/8086/7175/2926/5432/6164/23165/55706/6135/5433/5437/11097/6204/53371/1213/23225/5611/6160/6124/6155/6156/6202/23636/6191/6192/140032/5434/4928/6125/6146/6167/6227/5435/5901	67	0.468531468531469
rattus norvegicus	R_NORM_SH1_JS_1	R-HSA-162599	Late Phase of HIV Life Cycle	65/3306	138/10554	6.91422145302413e-05	0.0024146588766715	0.00171129313695631	83860/6233/57122/9631/7314/9818/9972/6924/4836/51652/8148/6827/2967/79720/137492/9397/9150/23327/7251/6877/5903/51510/4686/51160/8086/7175/7469/8178/2068/25920/904/5902/5432/92421/1025/89853/23165/55706/5905/91782/5433/6880/5437/11097/10015/404672/7316/53371/5045/23225/23636/51497/6883/1104/155382/22916/5434/2959/4928/6749/6923/5435/2957/902/5901	65	0.471014492753623
rattus norvegicus	R_NORM_SH1_JS_1	R-HSA-177929	Signaling by EGFR	26/3306	43/10554	7.40743779804664e-05	0.0024744936849959	0.00175369867002183	6233/8874/5782/29924/7314/1956/1950/5295/5781/10252/102/10254/2060/5796/5829/58513/2549/8027/7316/9146/6868/998/2885/6457/6455/6464	26	0.604651162790698
rattus norvegicus	R_NORM_SH1_JS_1	R-HSA-71403	Citric acid cycle (TCA cycle)	16/3306	22/10554	7.82451632901603e-05	0.0024744936849959	0.00175369867002183	3419/8802/6389/1431/2271/6391/1738/1743/81889/23530/4967/8803/8801/6392/50/4191	16	0.727272727272727
rattus norvegicus	R_NORM_SH1_JS_1	R-HSA-901042	Calnexin/calreticulin cycle	18/3306	26/10554	7.8370226790484e-05	0.0024744936849959	0.00175369867002183	6233/56886/7314/80267/821/2923/10299/9695/5589/6400/11236/91445/84447/10206/6048/11253/7316/7844	18	0.692307692307692
rattus norvegicus	R_NORM_SH1_JS_1	R-HSA-72202	Transport of Mature Transcript to Cytoplasm	43/3306	83/10554	7.84051273554767e-05	0.0024744936849959	0.00175369867002183	7919/57122/9631/1977/9818/9972/22794/10921/81608/84321/8189/5903/6430/4686/4116/53981/8086/7175/80145/57187/84271/9877/51362/26097/2733/6431/23165/55706/6429/6432/29894/6427/11097/9295/53371/23225/23636/7884/22916/6426/79228/4928/10212	43	0.518072289156627
rattus norvegicus	R_NORM_SH1_JS_1	R-HSA-5663202	Diseases of signal transduction	153/3306	378/10554	7.99395904110276e-05	0.0024744936849959	0.00175369867002183	6233/3084/1452/11140/1026/23164/5594/7415/7450/5518/5715/4140/9965/5604/8831/153090/7314/207/1956/3717/4233/10142/5894/2099/6776/2263/6777/5156/1950/1839/3667/5295/5781/4088/2335/5950/6500/5709/5718/27248/5706/11160/182/3690/4087/4041/1487/118788/2309/9061/1185/3280/161742/5721/102/5711/5682/5684/5686/5687/5690/5702/3065/4686/5529/11052/9978/54492/9794/5717/54894/2648/200734/7414/11044/4296/5526/…	153	0.404761904761905
rattus norvegicus	R_NORM_SH1_JS_1	R-HSA-983168	Antigen processing: Ubiquitination & Proteasome degradation	128/3306	309/10554	9.14685153450829e-05	0.00276844706444451	0.00196202639933195	63891/89890/6233/899/6478/84676/6477/114088/5715/114907/4012/868/7314/9867/7428/6500/5709/55175/5718/26046/51433/3093/5706/8881/23327/55521/27338/64410/7327/6502/55585/10477/5721/7335/29882/5711/5682/5684/5686/5687/5690/5702/7328/11059/51465/118424/51676/9978/26263/54778/9616/92369/23295/90933/5717/65264/64750/84861/6049/51434/51088/57630/29116/8139/54620/143279/56658/26091/26272/26190/144699/559…	128	0.414239482200647
rattus norvegicus	R_NORM_SH1_JS_1	R-HSA-156827	L13a-mediated translational silencing of Ceruloplasmin expression	54/3306	111/10554	9.59414811424774e-05	0.0028407021155664	0.00201323428392796	6233/1977/6224/6228/6171/6217/6176/6181/6207/26986/6235/6193/6161/1973/8662/7458/6139/8661/6133/6201/9349/6159/6208/6223/6189/6173/6157/8665/8663/8894/11224/6129/6206/3646/6122/1975/1974/1964/6164/6135/6204/1965/6160/6124/6155/6156/6202/6191/6192/140032/6125/6146/6167/6227	54	0.486486486486487
rattus norvegicus	R_NORM_SH1_JS_1	R-HSA-77289	Mitochondrial Fatty Acid Beta-Oxidation	23/3306	37/10554	0.000105483766809973	0.00305678490202517	0.00216637433739631	3033/1666/10449/134526/3030/3032/34/5096/6296/1622/33/37/11332/84320/166785/4706/58488/80724/641371/10965/80221/35/5095	23	0.621621621621622
rattus norvegicus	R_NORM_SH1_JS_1	R-HSA-2173793	Transcriptional activity of SMAD2/SMAD3:SMAD4 heterotrimer	26/3306	44/10554	0.00012736019854078	0.00359749928288573	0.00254958408100024	1874/6233/7314/3726/5054/5494/1030/142/4088/23327/4087/25937/3065/54778/64750/904/9612/7321/1025/1024/60436/7316/9611/5933/7323/4092	26	0.590909090909091
rattus norvegicus	R_NORM_SH1_JS_1	R-HSA-211945	Phase I - Functionalization of compounds	52/3306	107/10554	0.000132639414713731	0.00359749928288573	0.00254958408100024	1066/54996/1543/1555/1565/5443/5742/6916/1553/1548/1549/1727/1571/405/2326/6256/1576/64816/1577/2052/1595/1581/5740/4129/4051/8529/2230/1562/1558/196743/1557/5447/217/127/1579/284541/51302/1593/134147/113612/130/112812/8648/670/120227/10728/8824/1572/9971/64757/80777/2328	52	0.485981308411215
rattus norvegicus	R_NORM_SH1_JS_1	R-HSA-72187	mRNA 3'-end processing	32/3306	58/10554	0.000137349458671115	0.00359749928288573	0.00254958408100024	7919/8106/22794/10921/81608/84321/11051/8189/6430/4686/4116/53981/80145/23283/1477/57187/10914/84271/9877/51362/26097/6431/6429/6432/79869/29894/6427/9295/22916/6426/79228/10212	32	0.551724137931034
rattus norvegicus	R_NORM_SH1_JS_1	R-HSA-72649	Translation initiation complex formation	32/3306	58/10554	0.000137349458671115	0.00359749928288573	0.00254958408100024	6233/1977/6224/6228/6217/6207/26986/6235/6193/1973/8662/7458/8661/6201/6208/6223/6189/8665/8663/8894/6206/3646/1975/1974/1964/6204/1965/6202/6191/6192/140032/6227	32	0.551724137931034
rattus norvegicus	R_NORM_SH1_JS_1	R-HSA-72702	Ribosomal scanning and start codon recognition	32/3306	58/10554	0.000137349458671115	0.00359749928288573	0.00254958408100024	6233/1983/1977/6224/6228/6217/6207/6235/6193/1973/8662/7458/8661/6201/6208/6223/6189/8665/8663/8894/6206/3646/1975/1974/1964/6204/1965/6202/6191/6192/140032/6227	32	0.551724137931034
rattus norvegicus	R_NORM_SH1_JS_1	R-HSA-400253	Circadian Clock	37/3306	70/10554	0.000141753812625862	0.00364280552446083	0.00258169307205393	6233/4783/1408/7314/2908/5054/6256/5500/1390/5465/1374/6500/3091/10135/8204/25819/200186/96764/8648/4862/8945/56938/10498/5469/7316/1387/9611/150094/8864/1453/23373/6720/8553/4209/1386/10891/28999	37	0.528571428571429
rattus norvegicus	R_NORM_SH1_JS_1	R-HSA-168254	Influenza Infection	70/3306	154/10554	0.000148408747004732	0.00374319839667491	0.00265284251468498	6233/3303/3304/57122/8106/9631/6224/6228/6171/6217/6176/6181/6207/9818/3837/9972/6235/6193/6161/6139/821/6133/6201/9349/6159/6208/6223/6189/6173/6157/5903/11224/6129/6206/6122/8086/7175/2926/3839/5432/3840/6164/23165/55706/6135/5433/5437/11097/6204/53371/1213/23225/5611/6160/6124/6155/6156/6202/23636/6191/6192/140032/5434/4928/6125/6146/6167/6227/5435/5901	70	0.454545454545455
rattus norvegicus	R_NORM_SH1_JS_1	R-HSA-390918	Peroxisomal lipid metabolism	19/3306	29/10554	0.000154923896633806	0.00383647904027716	0.00271895144905646	55825/5264/10005/1962/23600/6342/10455/55289/390916/1384/283927/30/51/26063/224/122970/3295/8310/26061	19	0.655172413793103
rattus norvegicus	R_NORM_SH1_JS_1	R-HSA-3108232	SUMO E3 ligases SUMOylate target proteins	80/3306	181/10554	0.000164610857111999	0.00400357120333112	0.00283737135285157	6996/57122/9631/3190/11315/1616/2908/9818/5914/7068/7157/7428/2099/4286/6256/9972/7181/4792/4869/7329/142/5468/4306/5465/3183/3622/54780/1487/23137/5903/8366/3065/286053/8086/3090/8204/7175/7020/115426/4791/7690/7508/1911/1912/10735/8648/79677/4193/5885/10274/9612/7155/23165/28996/55706/5905/9759/9641/1788/1789/672/6612/11097/23314/53371/1387/23225/2494/9971/51602/332/6294/7150/23636/4928/10891/1…	80	0.441988950276243
rattus norvegicus	R_NORM_SH1_JS_1	R-HSA-2173795	Downregulation of SMAD2/3:SMAD4 transcriptional activity	16/3306	23/10554	0.000182234142160516	0.00425066104434606	0.0030124864190937	6233/7314/5494/142/4088/23327/4087/3065/54778/64750/9612/7321/60436/7316/9611/7323	16	0.695652173913043
rattus norvegicus	R_NORM_SH1_JS_1	R-HSA-6807004	Negative regulation of MET activity	15/3306	21/10554	0.000184132893991496	0.00425066104434606	0.0030124864190937	6233/5771/7314/4233/5770/9101/5795/10254/2060/8027/7316/9146/2885/6457/6455	15	0.714285714285714
rattus norvegicus	R_NORM_SH1_JS_1	R-HSA-901032	ER Quality Control Compartment (ERQC)	15/3306	21/10554	0.000184132893991496	0.00425066104434606	0.0030124864190937	6233/56886/7314/80267/10299/9695/6400/11236/91445/84447/10206/6048/11253/7316/7844	15	0.714285714285714
rattus norvegicus	R_NORM_SH1_JS_1	R-HSA-72662	Activation of the mRNA upon binding of the cap-binding complex and eIFs, and subsequent binding to 43S	32/3306	59/10554	0.000210675121371768	0.00478232525513914	0.00338928221575283	6233/1977/6224/6228/6217/6207/26986/6235/6193/1973/8662/7458/8661/6201/6208/6223/6189/8665/8663/8894/6206/3646/1975/1974/1964/6204/1965/6202/6191/6192/140032/6227	32	0.542372881355932
rattus norvegicus	R_NORM_SH1_JS_1	R-HSA-192105	Synthesis of bile acids and bile salts	21/3306	34/10554	0.000239867366825163	0.00526934441315923	0.00373443761254116	10005/6256/23600/1581/5740/6342/114876/9885/570/114883/51302/1593/1646/8644/1109/8648/5007/9971/10998/3295/8647	21	0.617647058823529
rattus norvegicus	R_NORM_SH1_JS_1	R-HSA-936440	Negative regulators of DDX58/IFIH1 signaling	21/3306	34/10554	0.000239867366825163	0.00526934441315923	0.00373443761254116	6233/7314/3093/23586/29110/84282/54476/57506/79671/54941/9140/7321/7187/5094/55593/9641/9474/7706/7316/7322/7323	21	0.617647058823529
rattus norvegicus	R_NORM_SH1_JS_1	R-HSA-74158	RNA Polymerase III Transcription	24/3306	41/10554	0.000281768539967546	0.00596247490875454	0.00422566619625003	27297/2975/4774/4781/4782/55814/9533/661/10623/10621/2976/7702/112495/6619/55703/51728/5437/10622/9329/84265/5434/4784/6741/5435	24	0.585365853658537
rattus norvegicus	R_NORM_SH1_JS_1	R-HSA-749476	RNA Polymerase III Abortive And Retractive Initiation	24/3306	41/10554	0.000281768539967546	0.00596247490875454	0.00422566619625003	27297/2975/4774/4781/4782/55814/9533/661/10623/10621/2976/7702/112495/6619/55703/51728/5437/10622/9329/84265/5434/4784/6741/5435	24	0.585365853658537
rattus norvegicus	R_NORM_SH1_JS_1	R-HSA-168273	Influenza Viral RNA Transcription and Replication	61/3306	133/10554	0.000285472086705332	0.00596247490875454	0.00422566619625003	6233/57122/9631/6224/6228/6171/6217/6176/6181/6207/9818/9972/6235/6193/6161/6139/6133/6201/9349/6159/6208/6223/6189/6173/6157/5903/11224/6129/6206/6122/8086/7175/2926/5432/6164/23165/55706/6135/5433/5437/11097/6204/53371/23225/5611/6160/6124/6155/6156/6202/23636/6191/6192/140032/5434/4928/6125/6146/6167/6227/5435	61	0.458646616541353
rattus norvegicus	R_NORM_SH1_JS_1	R-HSA-71406	Pyruvate metabolism and Citric Acid (TCA) cycle	30/3306	55/10554	0.000288930502186343	0.00596247490875454	0.00422566619625003	25874/3419/8802/6389/1431/51660/2271/3029/3939/57546/6566/682/6256/5467/6391/5162/5160/1738/1743/81889/23530/79944/4967/8803/8801/6392/50/1737/4191/5166	30	0.545454545454545
rattus norvegicus	R_NORM_SH1_JS_1	R-HSA-2990846	SUMOylation	81/3306	187/10554	0.000332725206629003	0.00676375718550302	0.00479354303972971	6996/57122/9631/3190/11315/1616/2908/9818/5914/7068/7157/7428/2099/4286/6256/9972/7181/4792/4869/7329/142/5468/4306/5465/3183/3622/54780/1487/23137/5903/8366/3065/286053/8086/3090/8204/7175/7020/115426/4791/7690/7508/1911/1912/10735/8648/79677/4193/5885/10274/9612/7155/23165/28996/55706/5905/9759/9641/1788/1789/672/6612/11097/23314/53371/1387/23225/2494/9971/51602/332/6294/7150/23636/59343/4928/1…	81	0.433155080213904
rattus norvegicus	R_NORM_SH1_JS_1	R-HSA-1483257	Phospholipid metabolism	90/3306	212/10554	0.00036785312383958	0.00736788168631629	0.00522169217586525	79143/8760/23760/22908/1457/8821/5288/5130/79837/3030/3032/151056/10423/54477/2820/84649/10400/5295/66036/51763/9110/162466/4534/5287/1119/11343/10809/81490/114971/56894/58488/126969/57678/84895/79887/84879/6305/284161/57605/84803/8897/9108/55326/1459/57664/22876/54893/8395/54545/79626/10555/55500/23175/9791/114882/9663/8398/80230/55224/79888/5286/59338/56261/10162/85465/80339/30849/23171/90809/8…	90	0.424528301886792
rattus norvegicus	R_NORM_SH1_JS_1	R-HSA-193368	Synthesis of bile acids and bile salts via 7alpha-hydroxycholesterol	16/3306	24/10554	0.000387801473230757	0.00765486386290277	0.00542507934328916	10005/6256/23600/1581/5740/6342/570/1593/1646/8644/1109/8648/9971/10998/3295/8647	16	0.666666666666667
rattus norvegicus	R_NORM_SH1_JS_1	R-HSA-376176	Signaling by ROBO receptors	92/3306	218/10554	0.000405482056920754	0.00788952230751524	0.00559138415332829	6233/10486/6224/6228/6171/6217/6176/6181/5715/6207/26986/7314/2935/8829/5578/6387/1630/6235/4650/6193/5566/22794/6161/10921/5709/5718/5706/6139/6133/6201/9349/6159/6208/6223/6189/6173/6157/5567/5062/5721/5711/5682/5684/11224/5686/5687/5690/5702/6129/4686/4116/6206/6122/9978/4690/5717/27/2107/25/64221/8453/6164/6135/5879/143471/23198/9901/80728/6204/7316/5692/6091/10487/6160/6124/5216/6155/998/615…	92	0.422018348623853
rattus norvegicus	R_NORM_SH1_JS_1	R-HSA-3371556	Cellular response to heat stress	43/3306	88/10554	0.000422521559943602	0.0080124100035217	0.00567847590480671	3303/3304/26353/57122/5594/7415/9631/1915/817/9818/9972/2288/57521/10808/9261/51501/9531/5903/6119/6782/7531/573/8086/472/7175/51182/116835/9530/3337/23165/55706/10728/11097/53371/1387/2475/23225/64223/23636/3297/4928/6767/2932	43	0.488636363636364
rattus norvegicus	R_NORM_SH1_JS_1	R-HSA-162906	HIV Infection	97/3306	232/10554	0.000423563524415244	0.0080124100035217	0.00567847590480671	83860/6233/8815/57122/9631/163/5715/7314/9818/3837/9972/4869/6924/4836/51652/6500/8148/6827/5709/5718/2967/79720/5706/137492/9397/9150/23327/7251/6877/5062/5903/5721/162/5711/5682/5684/5686/5687/5690/5702/51606/51510/4686/51160/9978/8086/5717/7175/7469/8178/2068/160/25920/904/5902/5432/8945/92421/1025/89853/23165/55706/5905/5879/91782/143471/5433/6880/5437/23198/11097/10015/404672/7316/53371/5045…	97	0.418103448275862
rattus norvegicus	R_NORM_SH1_JS_1	R-HSA-2151201	Transcriptional activation of mitochondrial biogenesis	30/3306	56/10554	0.000437385471433559	0.00816053441222614	0.00578345316949638	801/808/2746/6648/6256/54205/5465/133522/23410/2101/23082/11232/23408/200186/4899/96764/8648/10498/2551/5469/2553/805/1387/9611/6742/23373/4209/1386/7019/10891	30	0.535714285714286
rattus norvegicus	R_NORM_SH1_JS_1	R-HSA-162587	HIV Life Cycle	67/3306	151/10554	0.000472810332546974	0.0087022658503916	0.00616738371188585	83860/6233/8815/57122/9631/7314/9818/9972/6924/4836/51652/8148/6827/2967/79720/137492/9397/9150/23327/7251/6877/5903/51510/4686/51160/8086/7175/7469/8178/2068/25920/904/5902/5432/92421/1025/89853/23165/55706/5905/91782/5433/6880/5437/11097/10015/404672/7316/53371/5045/23225/23636/51497/6883/1104/155382/22916/5434/3978/2959/4928/6749/6923/5435/2957/902/5901	67	0.443708609271523
rattus norvegicus	R_NORM_SH1_JS_1	R-HSA-211897	Cytochrome P450 - arranged by substrate type	34/3306	66/10554	0.000489358369032426	0.00888674798162886	0.00629812806179277	1543/1555/1565/5443/6916/1553/1548/1549/1571/405/6256/1576/64816/1577/1595/1581/5740/4051/8529/2230/1562/1558/1557/5447/1579/284541/51302/1593/113612/112812/8648/120227/1572/9971	34	0.515151515151515
rattus norvegicus	R_NORM_SH1_JS_1	R-HSA-5619084	ABC transporter disorders	38/3306	76/10554	0.000506266122053219	0.0090728218189011	0.00643000046984489	6233/64240/7415/10058/64241/5715/7314/5244/1244/6833/10060/5709/5718/27248/5706/11160/10613/5721/5711/5682/5684/5686/5687/5690/5702/5717/19/6400/91445/79139/143471/6048/23198/7316/5692/368/5710/8647	38	0.5
rattus norvegicus	R_NORM_SH1_JS_1	R-HSA-1799339	SRP-dependent cotranslational protein targeting to membrane	52/3306	112/10554	0.000544066617766413	0.00953356159670691	0.00675653140442093	6233/6224/6228/6171/6217/6176/6181/6207/6235/6193/6161/28972/6139/6133/6201/9349/6159/6208/6223/6189/6173/6157/6746/6727/11224/6129/6206/6122/58477/1650/6734/6745/6164/6135/6204/6160/6124/6155/6156/6185/6202/23478/6726/6191/6192/140032/29927/6125/6146/6167/6227/6747	52	0.464285714285714
rattus norvegicus	R_NORM_SH1_JS_1	R-HSA-8949613	Cristae formation	19/3306	31/10554	0.000545974893203479	0.00953356159670691	0.00675653140442093	518/509/521/517/539/514/513/10651/54927/25813/10632/10989/440574/55735/27109/79135/10476/498/522	19	0.612903225806452
rattus norvegicus	R_NORM_SH1_JS_1	R-HSA-159236	Transport of Mature mRNA derived from an Intron-Containing Transcript	37/3306	74/10554	0.00059692429948475	0.01024498213662	0.00726072232729002	7919/57122/9631/9818/9972/22794/10921/84321/5903/6430/4686/4116/8086/7175/80145/57187/84271/9877/51362/26097/2733/6431/23165/55706/6429/6432/6427/11097/9295/53371/23225/23636/22916/6426/79228/4928/10212	37	0.5
rattus norvegicus	R_NORM_SH1_JS_1	R-HSA-9006936	Signaling by TGF-beta family members	48/3306	102/10554	0.000601761065293393	0.01024498213662	0.00726072232729002	1874/6233/10272/50848/9958/7314/10468/3726/130399/5054/5494/1030/93/4738/5590/142/5500/4088/9110/64388/23327/92/4087/91/25937/3065/54778/64750/23370/50855/9372/904/9612/51377/9040/7321/1025/1024/9765/60436/7316/5045/9611/5933/7323/4092/7048/56288	48	0.470588235294118
rattus norvegicus	R_NORM_SH1_JS_1	R-HSA-76066	RNA Polymerase III Transcription Initiation From Type 2 Promoter	17/3306	27/10554	0.000688789272825029	0.0115818640689838	0.00820818405692725	27297/2975/55814/9533/661/10623/10621/2976/112495/55703/51728/5437/10622/9329/84265/5434/5435	17	0.62962962962963
rattus norvegicus	R_NORM_SH1_JS_1	R-HSA-383280	Nuclear Receptor transcription pathway	27/3306	50/10554	0.000708821103858624	0.0117733456518957	0.00834388898893913	8431/2908/5914/5915/7068/2099/6256/7181/5468/4306/5467/3172/5465/9975/2101/2104/126382/6257/3174/5469/29982/2494/9971/9970/5916/6258/8856	27	0.54
rattus norvegicus	R_NORM_SH1_JS_1	R-HSA-72172	mRNA Splicing	81/3306	191/10554	0.000732505422958303	0.0119778991109167	0.00848885809159178	6635/51340/10907/11193/4670/8106/6434/3192/3190/7536/6628/84844/9879/56949/22794/10921/10594/81608/3183/10523/25804/84991/11051/26121/8189/6626/8449/10262/55660/23020/56259/6430/27258/4686/4116/53981/4809/9416/11325/1660/23283/51645/5546/1477/9410/10946/10914/2521/11066/5432/85313/11100/6625/6631/51362/10283/9129/220988/6431/6429/10772/6432/85437/5094/1994/5433/79869/29894/6427/5437/9295/3185/229…	81	0.424083769633508
rattus norvegicus	R_NORM_SH1_JS_1	R-HSA-975956	Nonsense Mediated Decay (NMD) independent of the Exon Junction Complex (EJC)	45/3306	95/10554	0.000738725055298826	0.0119778991109167	0.00848885809159178	6233/6224/6228/6171/6217/6176/6181/6207/26986/2935/6235/6193/6161/6139/6133/6201/9349/6159/6208/6223/6189/6173/6157/11224/6129/4686/6206/6122/2107/6164/6135/6204/6160/6124/6155/6156/6202/22916/6191/6192/140032/6125/6146/6167/6227	45	0.473684210526316
rattus norvegicus	R_NORM_SH1_JS_1	R-HSA-72163	mRNA Splicing - Major Pathway	78/3306	183/10554	0.000761292642364304	0.012056750917444	0.00854474116337903	6635/51340/10907/11193/4670/8106/6434/3192/3190/7536/6628/84844/9879/56949/22794/10921/10594/81608/3183/10523/25804/84991/11051/26121/8189/6626/8449/10262/55660/23020/56259/6430/27258/4686/4116/53981/4809/9416/11325/1660/23283/51645/5546/1477/9410/10946/10914/2521/5432/85313/11100/6625/6631/51362/10283/9129/220988/6431/6429/10772/6432/5094/1994/5433/79869/29894/6427/5437/9295/3185/22916/6426/5434…	78	0.426229508196721
rattus norvegicus	R_NORM_SH1_JS_1	R-HSA-948021	Transport to the Golgi and subsequent modification	78/3306	183/10554	0.000761292642364304	0.012056750917444	0.00854474116337903	81876/9919/1315/1781/8775/140735/79694/5537/2683/90411/7039/6480/51014/1075/4124/51046/10802/51128/10175/10671/84342/51693/91949/10121/4121/1778/10905/10427/122553/26958/11282/11014/2153/6711/84617/8774/57731/55291/7109/9554/9871/83696/22818/7277/83548/22870/10945/288/128637/9334/27095/57134/11070/830/7280/112714/10376/6399/8615/10484/8655/9276/375/1453/6811/10959/9331/149111/22796/829/378/4245/5…	78	0.426229508196721
rattus norvegicus	R_NORM_SH1_JS_1	R-HSA-211999	CYP2E1 reactions	9/3306	11/10554	0.000819828253653968	0.0128345526606518	0.00909597711555582	1555/1565/1553/1548/1549/1571/1558/1557/1572	9	0.818181818181818
rattus norvegicus	R_NORM_SH1_JS_1	R-HSA-70895	Branched-chain amino acid catabolism	15/3306	23/10554	0.000840037108888174	0.013001483435292	0.00921428264175186	38/593/36/6470/1629/594/1738/152926/549/64087/11112/223/587/8424/4329	15	0.652173913043478
rattus norvegicus	R_NORM_SH1_JS_1	R-HSA-2408557	Selenocysteine synthesis	44/3306	93/10554	0.000868228456815708	0.0132868220020561	0.00941650496629218	6233/6224/6228/6171/6217/6176/6181/6207/6235/6193/6301/6161/6139/6133/6201/9349/6159/6208/6223/6189/6173/6157/11224/6129/6206/6122/6164/6135/60678/6204/6160/6124/6155/6156/6202/51091/6191/6192/140032/79048/6125/6146/6167/6227	44	0.473118279569892
rattus norvegicus	R_NORM_SH1_JS_1	R-HSA-5607763	CLEC7A (Dectin-1) induces NFAT activation	10/3306	13/10554	0.00094901218920062	0.0143617177965694	0.0101782944736488	4772/801/808/5530/3708/5534/4773/10768/805/3709	10	0.769230769230769
rattus norvegicus	R_NORM_SH1_JS_1	R-HSA-9006925	Intracellular signaling by second messengers	117/3306	293/10554	0.000964394431679928	0.0143852547227584	0.0101949753309912	6233/23186/3084/1026/6615/1457/5594/5518/79837/5715/9965/23112/7314/207/801/808/1956/3725/4233/5578/7157/2099/3643/2263/3708/5156/112/1950/1839/3556/3667/5295/5781/5566/5468/5573/6009/5709/5718/57521/5706/54815/5581/5567/118788/8870/2309/2122/1822/28956/5721/5711/5682/5684/5686/5687/5690/5702/5153/3065/64121/5529/51135/5717/107/1459/55004/27327/5526/1147/8395/153129/57459/1911/5525/1912/5928/4193…	117	0.399317406143345
rattus norvegicus	R_NORM_SH1_JS_1	R-HSA-1632852	Macroautophagy	34/3306	68/10554	0.000979958354591216	0.0143852547227584	0.0101949753309912	140735/64422/6009/51652/57521/26100/28956/64121/11152/8897/7405/55004/153129/9821/84938/56270/8408/9140/92421/8649/84557/30849/79065/91782/9474/51422/2475/8655/11337/55626/64223/5565/11345/5564	34	0.5
rattus norvegicus	R_NORM_SH1_JS_1	R-HSA-2691230	Signaling by NOTCH1 HD Domain Mutants in Cancer	11/3306	15/10554	0.00100337679784291	0.0143852547227584	0.0101949753309912	6233/7314/182/102/54492/9148/54567/142678/7316/6868/28514	11	0.733333333333333
rattus norvegicus	R_NORM_SH1_JS_1	R-HSA-2691232	Constitutive Signaling by NOTCH1 HD Domain Mutants	11/3306	15/10554	0.00100337679784291	0.0143852547227584	0.0101949753309912	6233/7314/182/102/54492/9148/54567/142678/7316/6868/28514	11	0.733333333333333
rattus norvegicus	R_NORM_SH1_JS_1	R-HSA-8875360	InlB-mediated entry of Listeria monocytogenes into host cell	11/3306	15/10554	0.00100337679784291	0.0143852547227584	0.0101949753309912	6233/7314/4233/10254/2060/8027/7316/9146/2885/6457/6455	11	0.733333333333333
rattus norvegicus	R_NORM_SH1_JS_1	R-HSA-9010553	Regulation of expression of SLITs and ROBOs	73/3306	171/10554	0.00104778762346812	0.0148654869079539	0.0105353207315818	6233/6224/6228/6171/6217/6176/6181/5715/6207/26986/7314/2935/6235/6193/22794/6161/10921/5709/5718/5706/6139/6133/6201/9349/6159/6208/6223/6189/6173/6157/5721/5711/5682/5684/11224/5686/5687/5690/5702/6129/4686/4116/6206/6122/9978/5717/2107/64221/8453/6164/6135/143471/23198/6204/7316/5692/6091/6160/6124/6155/6156/6585/6202/22916/6191/6192/140032/6125/6146/6167/6227/6923/5710	73	0.426900584795322
rattus norvegicus	R_NORM_SH1_JS_1	R-HSA-192823	Viral mRNA Translation	42/3306	89/10554	0.00119964576641741	0.0168445106583558	0.0119378748540941	6233/6224/6228/6171/6217/6176/6181/6207/6235/6193/6161/6139/6133/6201/9349/6159/6208/6223/6189/6173/6157/11224/6129/6206/6122/2926/6164/6135/6204/5611/6160/6124/6155/6156/6202/6191/6192/140032/6125/6146/6167/6227	42	0.471910112359551
rattus norvegicus	R_NORM_SH1_JS_1	R-HSA-75067	Processing of Capped Intronless Pre-mRNA	17/3306	28/10554	0.00124399368158512	0.0171143373163529	0.0121291037322015	6635/8106/6628/81608/11051/8189/4686/53981/23283/1477/10914/79869/84967/29894/134353/7884/22916	17	0.607142857142857
rattus norvegicus	R_NORM_SH1_JS_1	R-HSA-76061	RNA Polymerase III Transcription Initiation From Type 1 Promoter	17/3306	28/10554	0.00124399368158512	0.0171143373163529	0.0121291037322015	27297/2975/55814/9533/661/10623/10621/2976/112495/55703/51728/5437/10622/9329/84265/5434/5435	17	0.607142857142857
rattus norvegicus	R_NORM_SH1_JS_1	R-HSA-2454202	Fc epsilon receptor (FCERI) signaling	59/3306	134/10554	0.00125766043863724	0.0171293351742393	0.0121397328655827	4772/6233/5599/5594/4214/5715/7314/801/808/3725/5530/3708/5602/4792/5295/6500/5709/5718/5706/5062/5721/7335/7410/5711/5682/5684/5686/5687/5690/5702/5534/5717/1147/4773/2353/10235/8945/7321/10768/5609/5879/143471/23198/7316/5601/805/5692/7322/2885/4067/3709/4790/5170/5710/3551/9846/7006/5291/6464	59	0.440298507462687
rattus norvegicus	R_NORM_SH1_JS_1	R-HSA-6806834	Signaling by MET	38/3306	79/10554	0.00129670909723011	0.017486314756707	0.0123927279016155	6233/3915/5771/3911/7314/3688/4233/5770/5295/5747/5781/1301/2335/3249/10653/9101/5795/85301/84951/3914/10254/85440/2060/64759/2549/57610/5879/8027/7316/1398/9146/3083/382/2885/6457/6455/6464/1289	38	0.481012658227848
rattus norvegicus	R_NORM_SH1_JS_1	R-HSA-450294	MAP kinase activation	32/3306	64/10554	0.00136573913131784	0.0180701298011626	0.0128064835208796	6233/5608/5599/5594/1326/1848/6196/5518/5604/7314/3725/5602/6500/9261/7335/1147/4205/2353/9252/7867/8945/3656/5609/1845/10392/7316/5601/1386/1432/4790/6195/3551	32	0.5
rattus norvegicus	R_NORM_SH1_JS_1	R-HSA-177243	Interactions of Rev with host cellular proteins	20/3306	35/10554	0.00136653698202625	0.0180701298011626	0.0128064835208796	57122/9631/9818/3837/9972/4869/5903/8086/7175/5902/23165/55706/5905/11097/53371/23225/23636/1104/4928/5901	20	0.571428571428571
rattus norvegicus	R_NORM_SH1_JS_1	R-HSA-8951664	Neddylation	95/3306	234/10554	0.00151582310486336	0.0198514525848452	0.0140689249712521	1643/89890/6233/55832/899/5715/114907/7314/28991/7428/4738/6500/5709/55175/5718/55827/150684/5706/64410/2034/6502/3091/5721/5711/5682/5684/5686/5687/5690/5702/23369/51676/9978/26263/9616/92369/56929/90864/5717/84861/10980/51088/80344/8139/54620/123879/54165/26272/140825/26190/144699/50813/23038/79269/55958/54850/8816/122416/23113/7704/23014/64326/23142/8451/8453/79754/201456/9040/8945/7321/54461/…	95	0.405982905982906
rattus norvegicus	R_NORM_SH1_JS_1	R-HSA-211981	Xenobiotics	15/3306	24/10554	0.00159376316831719	0.0204783531627172	0.0145132157432658	1543/1555/1565/1553/1548/1549/1571/405/1576/64816/1577/1562/1558/1557/1572	15	0.625
rattus norvegicus	R_NORM_SH1_JS_1	R-HSA-5627123	RHO GTPases activate PAKs	15/3306	24/10554	0.00159376316831719	0.0204783531627172	0.0145132157432658	4627/4659/801/808/5500/4771/4638/5062/4660/5879/10627/805/103910/998/4628	15	0.625
rattus norvegicus	R_NORM_SH1_JS_1	R-HSA-72764	Eukaryotic Translation Termination	43/3306	93/10554	0.00175135025692294	0.022119586593481	0.015676374454148	6233/6224/6228/6171/6217/6176/6181/6207/327/2935/6235/6193/6161/6139/6133/6201/9349/6159/6208/6223/6189/6173/6157/11224/6129/6206/6122/2107/6164/6135/6204/6160/6124/6155/6156/6202/6191/6192/140032/6125/6146/6167/6227	43	0.462365591397849
rattus norvegicus	R_NORM_SH1_JS_1	R-HSA-1234174	Regulation of Hypoxia-inducible Factor (HIF) by oxygen	36/3306	75/10554	0.00180059194887487	0.022119586593481	0.015676374454148	6233/25994/5715/7314/2056/7428/405/5709/5718/5706/2034/3091/5721/5711/5682/5684/5686/5687/5690/5702/9978/5717/112398/55662/8453/7321/143471/23198/7316/1387/5692/7322/7323/6923/5710/7422	36	0.48
rattus norvegicus	R_NORM_SH1_JS_1	R-HSA-2262749	Cellular response to hypoxia	36/3306	75/10554	0.00180059194887487	0.022119586593481	0.015676374454148	6233/25994/5715/7314/2056/7428/405/5709/5718/5706/2034/3091/5721/5711/5682/5684/5686/5687/5690/5702/9978/5717/112398/55662/8453/7321/143471/23198/7316/1387/5692/7322/7323/6923/5710/7422	36	0.48
rattus norvegicus	R_NORM_SH1_JS_1	R-HSA-453274	Mitotic G2-G2/M phases	81/3306	196/10554	0.00180678068448579	0.022119586593481	0.015676374454148	6233/4751/890/22919/1026/1781/4659/4218/5518/5715/993/29922/7314/10142/10133/7157/728642/7283/3161/5347/5500/5566/1063/55755/6500/5709/5718/5706/93323/1871/10121/4957/1778/5721/5711/5682/5684/5686/5687/5690/5702/7840/7531/9978/51512/80254/8481/5717/4660/10806/79866/10426/84617/114791/7465/10733/22974/8636/5928/9702/7277/22994/51400/51451/8945/143471/80321/23198/7280/112714/10376/7316/7532/5692/86…	81	0.413265306122449
rattus norvegicus	R_NORM_SH1_JS_1	R-HSA-72689	Formation of a pool of free 40S subunits	46/3306	101/10554	0.00181144631606108	0.022119586593481	0.015676374454148	6233/6224/6228/6171/6217/6176/6181/6207/6235/6193/6161/8662/6139/8661/6133/6201/9349/6159/6208/6223/6189/6173/6157/8665/8663/11224/6129/6206/3646/6122/1964/6164/6135/6204/6160/6124/6155/6156/6202/6191/6192/140032/6125/6146/6167/6227	46	0.455445544554455
rattus norvegicus	R_NORM_SH1_JS_1	R-HSA-199977	ER to Golgi Anterograde Transport	65/3306	152/10554	0.00181893810460343	0.022119586593481	0.015676374454148	81876/9919/1315/1781/8775/140735/5537/90411/7039/51014/1075/10802/51128/10175/10671/84342/51693/91949/10121/1778/10427/122553/26958/11014/2153/6711/84617/8774/57731/55291/7109/9554/9871/83696/22818/7277/83548/22870/10945/288/128637/27095/11070/830/7280/112714/10376/6399/8615/10484/8655/9276/375/1453/6811/10959/149111/22796/829/378/5861/51164/10972/22872/9527	65	0.427631578947368
rattus norvegicus	R_NORM_SH1_JS_1	R-HSA-2565942	Regulation of PLK1 Activity at G2/M Transition	41/3306	88/10554	0.00185228155869841	0.0221758020652838	0.0157162149268608	6233/4751/22919/1781/4659/4218/5518/7314/10142/10133/7283/5347/5500/5566/55755/6500/93323/10121/4957/1778/7840/7531/80254/8481/4660/10806/79866/10733/8636/9702/7277/22994/8945/80321/7316/7532/8655/1453/11116/5108/5048	41	0.465909090909091
rattus norvegicus	R_NORM_SH1_JS_1	R-HSA-5696394	DNA Damage Recognition in GG-NER	21/3306	38/10554	0.00185612440194005	0.0221758020652838	0.0157162149268608	1643/6233/7314/7528/142/10038/283899/5887/9978/10445/10980/7508/50813/4798/93973/8451/5886/7316/1642/60/29844	21	0.552631578947368
rattus norvegicus	R_NORM_SH1_JS_1	R-HSA-5619115	Disorders of transmembrane transporters	62/3306	144/10554	0.00187856675196731	0.0222147635201205	0.0157438273034628	6233/64240/7415/1836/10058/64241/5715/7314/213/2645/6578/5244/6566/552/1244/6514/6523/6833/10060/2646/4891/5709/5718/27248/5706/11160/10613/6507/6575/5721/5711/5682/5684/5686/5687/5690/5702/6584/5717/7175/23443/19/6400/123041/55315/91445/79139/26503/285195/143471/6048/23198/56606/7316/6559/5692/9990/368/5710/9056/8647/8671	62	0.430555555555556
rattus norvegicus	R_NORM_SH1_JS_1	R-HSA-6796648	TP53 Regulates Transcription of DNA Repair Genes	32/3306	65/10554	0.00189200629099411	0.0222147635201205	0.0157438273034628	1643/2176/3725/7157/6924/6827/2967/9150/472/5892/7469/8178/8621/2068/25920/2353/904/5432/1025/5433/672/5437/404672/51497/5434/1386/4292/4436/6749/6923/5435/902	32	0.492307692307692
rattus norvegicus	R_NORM_SH1_JS_1	R-HSA-8876384	Listeria monocytogenes entry into host cells	13/3306	20/10554	0.00197438108679712	0.0229838208565614	0.0162888660062345	6233/7314/4233/10254/1500/2060/8027/7316/9146/2885/6457/6455/999	13	0.65
rattus norvegicus	R_NORM_SH1_JS_1	R-HSA-194068	Bile acid and bile salt metabolism	23/3306	43/10554	0.00204703462982175	0.0234251819979873	0.0166016631054597	8714/10005/213/6256/23600/1581/5740/6342/114876/9885/570/114883/51302/1593/1646/8644/1109/8648/5007/9971/10998/3295/8647	23	0.534883720930233
rattus norvegicus	R_NORM_SH1_JS_1	R-HSA-5362517	Signaling by Retinoic Acid	23/3306	43/10554	0.00204703462982175	0.0234251819979873	0.0166016631054597	8854/10170/5914/5915/6256/5467/1374/10901/5162/5160/127/1738/8644/9249/157506/8608/6257/51109/57665/5916/1737/6258/5166	23	0.534883720930233
rattus norvegicus	R_NORM_SH1_JS_1	R-HSA-69275	G2/M Transition	80/3306	194/10554	0.00206389268704734	0.0234251819979873	0.0166016631054597	6233/4751/890/22919/1026/1781/4659/4218/5518/5715/993/29922/7314/10142/10133/7157/728642/7283/3161/5347/5500/5566/1063/55755/6500/5709/5718/5706/93323/10121/4957/1778/5721/5711/5682/5684/5686/5687/5690/5702/7840/7531/9978/51512/80254/8481/5717/4660/10806/79866/10426/84617/114791/7465/10733/22974/8636/5928/9702/7277/22994/51400/51451/8945/143471/80321/23198/7280/112714/10376/7316/7532/5692/8655/14…	80	0.412371134020619
rattus norvegicus	R_NORM_SH1_JS_1	R-HSA-163210	Formation of ATP by chemiosmotic coupling	12/3306	18/10554	0.00215381431900743	0.0234759787124312	0.0166376632500962	518/509/521/517/539/514/513/10632/27109/10476/498/522	12	0.666666666666667
rattus norvegicus	R_NORM_SH1_JS_1	R-HSA-73780	RNA Polymerase III Chain Elongation	12/3306	18/10554	0.00215381431900743	0.0234759787124312	0.0166376632500962	27297/9533/661/10623/10621/55703/51728/5437/10622/84265/5434/5435	12	0.666666666666667
rattus norvegicus	R_NORM_SH1_JS_1	R-HSA-450341	Activation of the AP-1 family of transcription factors	8/3306	10/10554	0.00216601423157667	0.0234759787124312	0.0166376632500962	5599/5594/3725/5602/2353/5601/1386/1432	8	0.8
rattus norvegicus	R_NORM_SH1_JS_1	R-HSA-5628897	TP53 Regulates Metabolic Genes	40/3306	86/10554	0.00217549151590508	0.0234759787124312	0.0166376632500962	2936/5052/54541/1351/23112/27165/207/7157/1337/9377/54205/10971/6009/57521/116228/285521/7001/1327/27244/28956/7531/64121/50484/55004/27327/153129/10128/143686/8649/51422/57103/7532/2475/7296/64223/6834/5565/4697/1353/5564	40	0.465116279069767
rattus norvegicus	R_NORM_SH1_JS_1	R-HSA-204005	COPII-mediated vesicle transport	33/3306	68/10554	0.00218902297832508	0.0234759787124312	0.0166376632500962	81876/9919/8775/5537/90411/7039/1075/10802/51128/10175/51693/10427/122553/2153/8774/55291/7109/9554/9871/83696/22870/128637/27095/6399/8615/10484/1453/6811/10959/149111/5861/10972/22872	33	0.485294117647059
rattus norvegicus	R_NORM_SH1_JS_1	R-HSA-3371453	Regulation of HSF1-mediated heat shock response	33/3306	68/10554	0.00218902297832508	0.0234759787124312	0.0166376632500962	3303/3304/57122/5594/9631/9818/9972/10808/9261/51501/9531/5903/6119/6782/7531/573/8086/472/7175/51182/116835/9530/3337/23165/55706/11097/53371/23225/23636/3297/4928/6767/2932	33	0.485294117647059
rattus norvegicus	R_NORM_SH1_JS_1	R-HSA-69615	G1/S DNA Damage Checkpoints	33/3306	68/10554	0.00218902297832508	0.0234759787124312	0.0166376632500962	6233/890/1026/5715/993/7314/7157/898/5709/5718/5706/5721/5711/5682/5684/5686/5687/5690/5702/472/5717/51230/4193/64326/9134/57060/143471/23198/7316/5692/25946/5710/1027	33	0.485294117647059
rattus norvegicus	R_NORM_SH1_JS_1	R-HSA-175474	Assembly Of The HIV Virion	11/3306	16/10554	0.00230178863695996	0.024492469715152	0.0173580606915484	6233/7314/79720/137492/9397/7251/51160/89853/7316/5045/155382	11	0.6875
rattus norvegicus	R_NORM_SH1_JS_1	R-HSA-174490	Membrane binding and targetting of GAG proteins	10/3306	14/10554	0.00238727266884357	0.0247174943151769	0.0175175378986144	6233/7314/79720/137492/9397/7251/51160/89853/7316/155382	10	0.714285714285714
rattus norvegicus	R_NORM_SH1_JS_1	R-HSA-174495	Synthesis And Processing Of GAG, GAGPOL Polyproteins	10/3306	14/10554	0.00238727266884357	0.0247174943151769	0.0175175378986144	6233/7314/79720/137492/9397/7251/51160/89853/7316/155382	10	0.714285714285714
rattus norvegicus	R_NORM_SH1_JS_1	R-HSA-200425	Import of palmitoyl-CoA into the mitochondrial matrix	10/3306	14/10554	0.00238727266884357	0.0247174943151769	0.0175175378986144	788/6256/7069/1376/5467/1374/6584/51422/31/5565	10	0.714285714285714
rattus norvegicus	R_NORM_SH1_JS_1	R-HSA-156902	Peptide chain elongation	41/3306	89/10554	0.00240974129793845	0.0247174943151769	0.0175175378986144	6233/6224/6228/6171/6217/6176/6181/6207/1915/6235/6193/6161/6139/6133/6201/9349/6159/6208/6223/6189/6173/6157/11224/6129/6206/6122/6164/6135/6204/6160/6124/6155/6156/6202/6191/6192/140032/6125/6146/6167/6227	41	0.460674157303371
rattus norvegicus	R_NORM_SH1_JS_1	R-HSA-159234	Transport of Mature mRNAs Derived from Intronless Transcripts	22/3306	41/10554	0.00241367602343504	0.0247174943151769	0.0175175378986144	57122/9631/1977/9818/9972/81608/8189/5903/4686/53981/8086/7175/23165/55706/29894/11097/53371/23225/23636/7884/22916/4928	22	0.536585365853659
rattus norvegicus	R_NORM_SH1_JS_1	R-HSA-1169408	ISG15 antiviral mechanism	34/3306	71/10554	0.00250254046413779	0.0253036692516002	0.0179329659971539	6233/57122/9631/1977/7314/9818/5495/3837/9972/4599/1973/5903/317649/23586/8672/8086/25820/1974/7175/2317/11274/3839/1982/3840/23165/55706/7706/11097/7316/53371/23225/23636/4928/3716	34	0.47887323943662
rattus norvegicus	R_NORM_SH1_JS_1	R-HSA-8856828	Clathrin-mediated endocytosis	60/3306	140/10554	0.00250807294344055	0.0253036692516002	0.0179329659971539	6233/29979/274/950/29924/163/10618/3092/7314/185/1956/6844/7018/3482/1950/4738/1785/1861/5869/10097/4036/6453/9341/29993/10109/10980/160/115548/112574/10254/29763/4074/25977/50813/2060/85439/10092/58513/5286/8027/22848/26119/7316/1213/9146/8322/7037/8976/382/2885/161/2580/10096/60/9026/6457/6455/8871/8867/8301	60	0.428571428571429
rattus norvegicus	R_NORM_SH1_JS_1	R-HSA-69563	p53-Dependent G1 DNA Damage Response	32/3306	66/10554	0.0025840650337924	0.0256897560293813	0.0182065895965242	6233/890/1026/5715/7314/7157/898/5709/5718/5706/5721/5711/5682/5684/5686/5687/5690/5702/472/5717/51230/4193/64326/9134/57060/143471/23198/7316/5692/25946/5710/1027	32	0.484848484848485
rattus norvegicus	R_NORM_SH1_JS_1	R-HSA-69580	p53-Dependent G1/S DNA damage checkpoint	32/3306	66/10554	0.0025840650337924	0.0256897560293813	0.0182065895965242	6233/890/1026/5715/7314/7157/898/5709/5718/5706/5721/5711/5682/5684/5686/5687/5690/5702/472/5717/51230/4193/64326/9134/57060/143471/23198/7316/5692/25946/5710/1027	32	0.484848484848485
rattus norvegicus	R_NORM_SH1_JS_1	R-HSA-8943724	Regulation of PTEN gene transcription	30/3306	61/10554	0.00264093901848683	0.0257110629845261	0.0182216900508621	23186/6615/5594/3725/7157/5468/6009/57521/54815/2122/1822/28956/3065/64121/55004/153129/57459/1911/1912/5928/84232/9219/8649/53615/2475/64223/1386/5978/3066/10014	30	0.491803278688525
rattus norvegicus	R_NORM_SH1_JS_1	R-HSA-2980766	Nuclear Envelope Breakdown	26/3306	51/10554	0.00264284054172808	0.0257110629845261	0.0182216900508621	8815/57122/4001/9631/9818/5578/5579/9972/7112/5347/5903/91754/8086/7175/23175/9663/10783/23165/55706/11097/53371/23225/4000/23636/23592/4928	26	0.509803921568627
rattus norvegicus	R_NORM_SH1_JS_1	R-HSA-72695	Formation of the ternary complex, and subsequently, the 43S complex	26/3306	51/10554	0.00264284054172808	0.0257110629845261	0.0182216900508621	6233/6224/6228/6217/6207/6235/6193/8662/8661/6201/6208/6223/6189/8665/8663/8894/6206/3646/1964/6204/1965/6202/6191/6192/140032/6227	26	0.509803921568627
rattus norvegicus	R_NORM_SH1_JS_1	R-HSA-166166	MyD88-independent TLR4 cascade	45/3306	100/10554	0.00270177259605933	0.0259141850410761	0.0183656447041246	6233/5608/5599/5594/1326/1848/6196/5518/5604/7314/3725/5602/10010/4792/5781/6500/9261/7335/29110/8737/1147/4791/4205/2353/9252/7867/8945/7321/3656/7187/5609/9641/1845/10392/7316/5601/351/7322/7323/4793/1386/1432/4790/6195/3551	45	0.45
rattus norvegicus	R_NORM_SH1_JS_1	R-HSA-937061	TRIF(TICAM1)-mediated TLR4 signaling	45/3306	100/10554	0.00270177259605933	0.0259141850410761	0.0183656447041246	6233/5608/5599/5594/1326/1848/6196/5518/5604/7314/3725/5602/10010/4792/5781/6500/9261/7335/29110/8737/1147/4791/4205/2353/9252/7867/8945/7321/3656/7187/5609/9641/1845/10392/7316/5601/351/7322/7323/4793/1386/1432/4790/6195/3551	45	0.45
[truncated: 2,365 more rows]

## Sheet: Suppl. Table 8
Suppl. Table 8: Pathways which were only enriched in the pooled data set.
[truncated: 11 more rows]
